# Supplementary material for: Belowground microbiota analysis indicates that Fusarium spp. exacerbate grapevine trunk disease
Source: Environ Microbiome. 2023 Apr 3;18:29. doi: 10.1186/s40793-023-00490-0 (PMC10071613; doi:10.1186/s40793-023-00490-0)
Supplement: Supplementary file 1 — Additional file 1: Table S1. The environmental temperature conditions during the seasons of 2019 and 2020. Table S2. The physical and chemical characteristics of the soil in the sampling vineyard. Table S3. The records of chemical agents and fertilizers in the sampling vineyard. Table S4. The reads numbers used to analyze in this study. Table S5. Alpha diversity index values for fungal communities in different soil–plant compartments. PE: rhizoPlane and Endophyte; R: rhizosphere; and B: bulk soils. Samples were collected from grapevine trunk disease (GTD) asymptomatic (As) and symptomatic (S) grapevines in 2019 (0.19) and 2020 (0.20). Table S6. Operational taxonomic units (OTUs) specific to asymptomatic or symptomatic samples. Table S7. The relative abundances of grapevine trunk disease (GTD)-associated fungi annotated at the species and genus levels detected with ITS amplicon sequencing data. Table S8. Grapevine trunk disease (GTD)-associated fungi exhibiting significant differences in relative abundance between comparison groups based on ITS amplicon sequencing. Statistical differences were evaluated with Wilcoxon tests. Table S9. Disease index values for grapevines inoculated with isolates in this study. [file 40793_2023_490_MOESM1_ESM.xlsx]

## Sheet: Table S1
Table S1. The environmental temperature conditions during the seasons of 2019 and 2020.
Time period	lowest temperature	highest temperature	average minimum temperature	average maximum temperature
2019/1/1 — 2019/3/31	-16 ℃	20 ℃	5.33 ℃	-6.54 ℃
2019/4/1 — 2019/6/30	1 ℃	33 ℃	24.89 ℃	11.69 ℃
2019/7/1 — 2019/9/30	8 ℃	35 ℃	28.5 ℃	15.77 ℃
2019/10/1 — 2019/12/31	-15 ℃	29 ℃	10.22 ℃	-1.64 ℃
2020/1/1 — 2020/3/31	-15 ℃	22 ℃	8.08 ℃	-4.69 ℃
2020/4/1 — 2020/6/30	0 ℃	36 ℃	25.40 ℃	10.77 ℃
2020/7/1 — 2020/9/30	7 ℃	37 ℃	27.98 ℃	16.22 ℃
2020/10/1 — 2020/12/31	-20 ℃	21 ℃	7.63 ℃	-3.46 ℃

## Sheet: Table S2
Table S2. The physical and chemical characteristics of the soil in the sampling vineyard.
Year	NH4-N (mg/L)	NO3-N (mg/L)	P (mg/L)	K (mg/L)	Ca (mg/L)	Mg (mg/L)	S (mg/L)	Fe (mg/L)	pH
2019	2.43	34.72	7.805	141.725	15027.5	590.07	131.51	9.845	8.355
2020*	nd	nd	0.9	48	25.2	9.2	0.29	19.63	8.8
*: The alkali-hydrolyzable nitrogen was detected in 2020 instead of NH4-N and NO3-N, with the value of 10.1.

## Sheet: Table S3
Table S3. The records of chemical agents and fertilizers used in the sampling vineyard.
	Product	Date	Control object	Usage method
chemical agents	lime sulfur	2019-04-11	multi disease	Spray on trunks and branches
	Bordeaux mixture	2019-04-26	fungicides	Spray on trunks and branches
	Trichoderma harzianum	2019-08-08	Botrytis cinerea	Spray on leaves
	lime sulfur	2019-11-16	multi disease	Spray on trunks and branches
	lime sulfur	2020-04-18	multi disease	Spray on trunks and branches
	Pyrimethanil	2020-06-06	Botrytis cinerea	Spray on leaves
	cymoxanil mancozeb	2020/6/27、2020-6-28	Grape downy mildew	Spray on leaves
	Thiophanate-methyl	2020-07-21	multi disease	Spray on vines
	lime sulfur	2020-10-31	multi disease	Spray on trunks and branches
fertilizers	Humic acid	2019-05-17	-	drip-irrigated
	Biogas slurry	2019-06-13	-	drip-irrigated

## Sheet: Table S4
Table S4. The reads numbers used to analyze in this study.
	Root	Rhizosphere	Bulk soil
Reads	64825.53±3803.05	64589.54±3331.31	64110.69±2983.33
Data are mean±se.

## Sheet: Table S5
Table S5. Alpha diversity index values for fungal communities in different soil-plant compartments. PE: rhizoPlane and Endophyte; R: rhizosphere; and B: bulk soils. Samples were collected from grapevine trunk disease (GTD) asymptomatic (As) and symptomatic (S) grapevines in 2019 (.19) and 2020 (.20).
group	number of samples	observed_species	shannon	simpson	chao1	ACE
AsPE.19	30	273.7±13.83	3.45±0.14	0.78±0.02	355.02±21.01	360.67±21.27
SPE.19	29	279.34±7.98	3.91±0.12	0.83±0.02	357.91±10.58	360.70±10.94
AsR.19	30	527.07±19.96	4.95±0.12	0.91±0.01	690.14±27.33	695.39±26.24
SR.19	29	391.66±13.04	4.48±0.11	0.88±0.01	506.95±16.53	522.78±16.86
AsB.19	10	559.2±18.38	5.07±0.14	0.90±0.01	742.69±27.13	744.69±27.61
SB.19	10	568.3±24.54	5.26±0.11	0.93±0.01	748.02±39.43	744.44±37.92
AsPE.20	33	206.73±13.59	2.39±0.15	0.62±0.04	291.84±19.45	294.71±19.35
SPE.20	35	212.14±10.37	2.56±0.13	0.65±0.03	281.83±14.02	292.11±14.01
AsR.20	33	314.48±14.59	3.90±0.10	0.84±0.01	393.27±16.95	397.02±17.05
SR.20	36	288.25±8.02	4.09±0.12	0.87±0.01	363.59±10.13	361.87±9.29
AsB.20	10	363.5±9.83	4.44±0.13	0.89±0.01	459.84±13.33	469.39±11.98
SB.20*	12	369.25±14.18	4.39±0.11	0.89±0.01	491.27±20.31	491.75±18.62
PE.19*	59	276.47±7.99	3.68±0.10	0.80±0.02	356.44±11.78	360.69±11.98
PE.20*	68	209.51±8.42	2.48±0.10	0.63±0.02	286.69±11.81	293.37±11.75
R.19*	59	460.51±14.85	4.72±0.09	0.90±0.01	600.09±19.98	610.55±19.26
R.20*	69	300.80±8.23	4.00±0.079	0.86±0.01	377.78±9.77	378.68±9.65
B.19*	20	563.75±14.96	5.16±0.09	0.91±0.01	745.36±23.30	744.56±22.83
B.20*	22	366.64±8.76	4.41±0.08	0.89±0.01	476.99±12.81	481.59±11.53
Data are mean±se.
*: The sample included asymptomatic and symptomatic samples obtained in same root compartment. For example, PE.19 included AsPE.19 and SPE.19.

## Sheet: Table S6
Table S6. Operational taxonomic units (OTUs) specific to asymptomatic or symptomatic samples.
Description	OUT	Kingdom	Phylum	Class	Order	Family	Genus	Species
asymptomatic_yes_symptomatic_no	OTU_49	k__Fungi	p__Ascomycota	c__Sordariomycetes	o__Xylariales	f__Microdochiaceae	g__Idriella	s__Idriella_sp
asymptomatic_yes_symptomatic_no	OTU_61	k__Fungi	p__Ascomycota	c__Leotiomycetes	o__Helotiales	f__Helotiales_fam_Incertae_sedis	g__Cadophora	s__Cadophora_sp
asymptomatic_yes_symptomatic_no	OTU_86	k__Fungi	p__Basidiomycota	c__Agaricomycetes	o__Cantharellales	f__Ceratobasidiaceae	g__Rhizoctonia	s__Rhizoctonia_sp
asymptomatic_yes_symptomatic_no	OTU_90	k__Fungi	p__Ascomycota	c__Sordariomycetes	o__Sordariales	f__Chaetomiaceae	g__Stolonocarpus	s__Stolonocarpus_gigasporus
asymptomatic_yes_symptomatic_no	OTU_97	k__Fungi	p__Ascomycota	c__Sordariomycetes	o__Microascales	f__Microascaceae	g__Lophotrichus	s__Lophotrichus_sp
asymptomatic_yes_symptomatic_no	OTU_99	k__Fungi	p__Ascomycota	c__Dothideomycetes	o__Dothideomycetes_ord_Incertae_sedis	f__Eremomycetaceae	g__unidentified	s__Eremomycetaceae_sp
asymptomatic_yes_symptomatic_no	OTU_104	k__Fungi	p__Basidiomycota	c__Tremellomycetes	o__Filobasidiales	f__Filobasidiaceae	g__Filobasidium	s__Filobasidium_sp
asymptomatic_yes_symptomatic_no	OTU_109	k__Fungi	p__Ascomycota	c__Eurotiomycetes	o__Chaetothyriales	f__Herpotrichiellaceae	g__Exophiala	s__Exophiala_equina
asymptomatic_yes_symptomatic_no	OTU_110	k__Fungi	p__Chytridiomycota	c__Rhizophlyctidomycetes	o__Rhizophlyctidales	f__Rhizophlyctidaceae	g__Rhizophlyctis	s__Rhizophlyctis_sp
asymptomatic_yes_symptomatic_no	OTU_123	k__Fungi	p__Ascomycota	c__Sordariomycetes	o__Glomerellales	f__Plectosphaerellaceae	g__Acrostalagmus	s__Acrostalagmus_annulatus
asymptomatic_yes_symptomatic_no	OTU_131	k__Fungi	p__Ascomycota	c__Sordariomycetes	o__Microascales	f__Microascaceae	g__Scedosporium	s__Scedosporium_prolificans
asymptomatic_yes_symptomatic_no	OTU_137	k__Fungi	p__	c__	o__	f__	g__	s__
asymptomatic_yes_symptomatic_no	OTU_138	k__Fungi	p__Ascomycota	c__Sordariomycetes	o__Microascales	f__Microascaceae	g__Microascus	s__Microascus_brevicaulis
asymptomatic_yes_symptomatic_no	OTU_142	k__Fungi	p__Chytridiomycota	c__Rhizophlyctidomycetes	o__Rhizophlyctidales	f__Rhizophlyctidaceae	g__Rhizophlyctis	s__Rhizophlyctis_sp
asymptomatic_yes_symptomatic_no	OTU_149	k__Fungi	p__	c__	o__	f__	g__	s__
asymptomatic_yes_symptomatic_no	OTU_153	k__Fungi	p__Ascomycota	c__Sordariomycetes	o__Hypocreales	f__Stachybotryaceae	g__Sirastachys	s__Sirastachys_castanedae
asymptomatic_yes_symptomatic_no	OTU_167	k__Fungi	p__Ascomycota	c__Eurotiomycetes	o__Eurotiales	f__Aspergillaceae	g__Aspergillus	s__Aspergillus_aculeatus
asymptomatic_yes_symptomatic_no	OTU_168	k__Fungi	p__Basidiomycota	c__Tremellomycetes	o__Filobasidiales	f__Filobasidiaceae	g__Filobasidium	s__Filobasidium_sp
asymptomatic_yes_symptomatic_no	OTU_170	k__Fungi	p__Basidiomycota	c__Tremellomycetes	o__Filobasidiales	f__Piskurozymaceae	g__Solicoccozyma	s__Solicoccozyma_sp
asymptomatic_yes_symptomatic_no	OTU_175	k__Fungi	p__Basidiomycota	c__Agaricomycetes	o__Phallales	f__Phallaceae	g__Phallus	s__Phallus_mengsongensis
asymptomatic_yes_symptomatic_no	OTU_180	k__Fungi	p__Ascomycota	c__Sordariomycetes	o__Hypocreales	f__Nectriaceae	g__Fusarium	s__Fusarium_solani
asymptomatic_yes_symptomatic_no	OTU_192	k__Fungi	p__Ascomycota	c__Sordariomycetes	o__Microascales	f__Microascaceae	g__Microascus	s__Microascus_trigonosporus
asymptomatic_yes_symptomatic_no	OTU_196	k__Fungi	p__	c__	o__	f__	g__	s__
asymptomatic_yes_symptomatic_no	OTU_197	k__Fungi	p__Ascomycota	c__Eurotiomycetes	o__Eurotiales	f__Trichocomaceae	g__Talaromyces	s__Talaromyces_trachyspermus
asymptomatic_yes_symptomatic_no	OTU_200	k__Fungi	p__	c__	o__	f__	g__	s__
asymptomatic_yes_symptomatic_no	OTU_205	k__Fungi	p__Ascomycota	c__Sordariomycetes	o__Glomerellales	f__Plectosphaerellaceae	g__unidentified	s__Plectosphaerellaceae_sp
asymptomatic_yes_symptomatic_no	OTU_213	k__Fungi	p__Ascomycota	c__Dothideomycetes	o__Dothideales	f__Aureobasidiaceae	g__Aureobasidium	s__Aureobasidium_pullulans
asymptomatic_yes_symptomatic_no	OTU_214	k__Fungi	p__Ascomycota	c__Dothideomycetes	o__Capnodiales	f__Cladosporiaceae	g__Cladosporium	s__Cladosporium_sphaerospermum
asymptomatic_yes_symptomatic_no	OTU_219	k__Fungi	p__Ascomycota	c__Dothideomycetes	o__Dothideomycetes_ord_Incertae_sedis	f__Eremomycetaceae	g__Arthrographis	s__Arthrographis_arxii
asymptomatic_yes_symptomatic_no	OTU_227	k__Fungi	p__Ascomycota	c__Eurotiomycetes	o__Eurotiales	f__Aspergillaceae	g__Penicillium	s__Penicillium_sp
asymptomatic_yes_symptomatic_no	OTU_231	k__Fungi	p__Mortierellomycota	c__Mortierellomycetes	o__Mortierellales	f__Mortierellaceae	g__Mortierella	s__Mortierella_sp
asymptomatic_yes_symptomatic_no	OTU_235	k__Fungi	p__	c__	o__	f__	g__	s__
asymptomatic_yes_symptomatic_no	OTU_237	k__Fungi	p__Mucoromycota	c__Mucoromycetes	o__Mucorales	f__Choanephoraceae	g__Choanephora	s__Choanephora_cucurbitarum
asymptomatic_yes_symptomatic_no	OTU_242	k__Fungi	p__Ascomycota	c__Sordariomycetes	o__Microascales	f__Microascaceae	g__Kernia	s__Kernia_sp
asymptomatic_yes_symptomatic_no	OTU_243	k__Fungi	p__Zoopagomycota	c__Zoopagomycetes	o__Zoopagales	f__Piptocephalidaceae	g__Syncephalis	s__Syncephalis_sp
asymptomatic_yes_symptomatic_no	OTU_259	k__Fungi	p__Chytridiomycota	c__Spizellomycetes	o__Spizellomycetales	f__unidentified_Spizellomycetales_sp	g__unidentified_Spizellomycetales_sp	s__Spizellomycetales_sp
asymptomatic_yes_symptomatic_no	OTU_260	k__Fungi	p__	c__	o__	f__	g__	s__
asymptomatic_yes_symptomatic_no	OTU_262	k__Fungi	p__Ascomycota	c__Sordariomycetes	o__Microascales	f__Microascaceae	g__Acaulium	s__Acaulium_sp
asymptomatic_yes_symptomatic_no	OTU_263	k__Fungi	p__Ascomycota	c__Dothideomycetes	o__Pleosporales	f__Sporormiaceae	g__Preussia	s__Preussia_funiculata
asymptomatic_yes_symptomatic_no	OTU_282	k__Fungi	p__	c__	o__	f__	g__	s__
asymptomatic_yes_symptomatic_no	OTU_286	k__Fungi	p__Ascomycota	c__Dothideomycetes	o__Pleosporales	f__Periconiaceae	g__Periconia	s__Periconia_byssoides
asymptomatic_yes_symptomatic_no	OTU_294	k__Fungi	p__Ascomycota	c__Sordariomycetes	o__Sordariales	f__Chaetomiaceae	g__Chaetomium	s__Chaetomium_perlucidum
asymptomatic_yes_symptomatic_no	OTU_303	k__Fungi	p__	c__	o__	f__	g__	s__
asymptomatic_yes_symptomatic_no	OTU_306	k__Fungi	p__Basidiomycota	c__Tremellomycetes	o__Tremellales	f__Bulleribasidiaceae	g__Hannaella	s__Hannaella_zeae
asymptomatic_yes_symptomatic_no	OTU_309	k__Fungi	p__	c__	o__	f__	g__	s__
asymptomatic_yes_symptomatic_no	OTU_310	k__Fungi	p__Ascomycota	c__Sordariomycetes	o__Sordariales	f__Chaetomiaceae	g__Mycothermus	s__Mycothermus_thermophilus
asymptomatic_yes_symptomatic_no	OTU_312	k__Fungi	p__Ascomycota	c__Sordariomycetes	o__Xylariales	f__Diatrypaceae	g__Monosporascus	s__Monosporascus_eutypoides
asymptomatic_yes_symptomatic_no	OTU_316	k__Fungi	p__Ascomycota	c__Dothideomycetes	o__Dothideomycetes_ord_Incertae_sedis	f__Eremomycetaceae	g__unidentified	s__Eremomycetaceae_sp
asymptomatic_yes_symptomatic_no	OTU_319	k__Fungi	p__Ascomycota	c__Dothideomycetes	o__Pleosporales	f__Pleosporaceae	g__Stemphylium	s__Stemphylium_vesicarium
asymptomatic_yes_symptomatic_no	OTU_331	k__Fungi	p__Ascomycota	c__Eurotiomycetes	o__Chaetothyriales	f__Herpotrichiellaceae	g__unidentified	s__Herpotrichiellaceae_sp
asymptomatic_yes_symptomatic_no	OTU_335	k__Fungi	p__Ascomycota	c__Sordariomycetes	o__Hypocreales	f__Hypocreales_fam_Incertae_sedis	g__Leucosphaerina	s__Leucosphaerina_sp
asymptomatic_yes_symptomatic_no	OTU_354	k__Fungi	p__Chytridiomycota	c__	o__	f__	g__	s__
asymptomatic_yes_symptomatic_no	OTU_356	k__Fungi	p__Ascomycota	c__Dothideomycetes	o__unidentified_Dothideomycetes_sp	f__unidentified_Dothideomycetes_sp	g__unidentified_Dothideomycetes_sp	s__Dothideomycetes_sp
asymptomatic_yes_symptomatic_no	OTU_364	k__Fungi	p__Basidiomycota	c__Microbotryomycetes	o__Sporidiobolales	f__Sporidiobolaceae	g__Sporobolomyces	s__Sporobolomyces_sp
asymptomatic_yes_symptomatic_no	OTU_365	k__Fungi	p__Ascomycota	c__Eurotiomycetes	o__Chaetothyriales	f__Trichomeriaceae	g__Arthrocladium	s__Arthrocladium_caudatum
asymptomatic_yes_symptomatic_no	OTU_377	k__Fungi	p__Ascomycota	c__Dothideomycetes	o__Pleosporales	f__Pleosporales_fam_Incertae_sedis	g__Matsushimamyces	s__Matsushimamyces_venustum
asymptomatic_yes_symptomatic_no	OTU_379	k__Fungi	p__Ascomycota	c__Sordariomycetes	o__Sordariales	f__Sordariales_fam_Incertae_sedis	g__Papulaspora	s__Papulaspora_pisicola
asymptomatic_yes_symptomatic_no	OTU_383	k__Fungi	p__Ascomycota	c__Dothideomycetes	o__Pleosporales	f__Pleosporaceae	g__Curvularia	s__Curvularia_sp
asymptomatic_yes_symptomatic_no	OTU_384	k__Fungi	p__Ascomycota	c__Dothideomycetes	o__Pleosporales	f__unidentified_Pleosporales_sp	g__unidentified_Pleosporales_sp	s__Pleosporales_sp
asymptomatic_yes_symptomatic_no	OTU_386	k__Fungi	p__Glomeromycota	c__Paraglomeromycetes	o__GS24	f__unidentified_GS24_sp	g__unidentified_GS24_sp	s__GS24_sp
asymptomatic_yes_symptomatic_no	OTU_391	k__Fungi	p__Ascomycota	c__Sordariomycetes	o__Hypocreales	f__Cordycipitaceae	g__Beauveria	s__Beauveria_sp
asymptomatic_yes_symptomatic_no	OTU_407	k__Fungi	p__Mortierellomycota	c__Mortierellomycetes	o__Mortierellales	f__Mortierellaceae	g__unidentified	s__Mortierellaceae_sp
asymptomatic_yes_symptomatic_no	OTU_428	k__Fungi	p__	c__	o__	f__	g__	s__
asymptomatic_yes_symptomatic_no	OTU_463	k__Fungi	p__Ascomycota	c__Sordariomycetes	o__Hypocreales	f__Hypocreales_fam_Incertae_sedis	g__Olpitrichum	s__Olpitrichum_sp
asymptomatic_yes_symptomatic_no	OTU_478	k__Fungi	p__Ascomycota	c__Sordariomycetes	o__unidentified_Sordariomycetes_sp	f__unidentified_Sordariomycetes_sp	g__unidentified_Sordariomycetes_sp	s__Sordariomycetes_sp
asymptomatic_yes_symptomatic_no	OTU_508	k__Fungi	p__Ascomycota	c__Sordariomycetes	o__Xylariales	f__Diatrypaceae	g__Monosporascus	s__Monosporascus_eutypoides
asymptomatic_yes_symptomatic_no	OTU_509	k__Fungi	p__	c__	o__	f__	g__	s__
asymptomatic_yes_symptomatic_no	OTU_517	k__Fungi	p__Basidiomycota	c__Microbotryomycetes	o__Sporidiobolales	f__Sporidiobolaceae	g__Sporobolomyces	s__Sporobolomyces_sp
asymptomatic_yes_symptomatic_no	OTU_524	k__Fungi	p__Ascomycota	c__Sordariomycetes	o__Microascales	f__Microascales_fam_Incertae_sedis	g__Cephalotrichiella	s__Cephalotrichiella_penicillata
asymptomatic_yes_symptomatic_no	OTU_537	k__Fungi	p__Ascomycota	c__Sordariomycetes	o__Hypocreales	f__Hypocreales_fam_Incertae_sedis	g__Fusariella	s__Fusariella_sp
asymptomatic_yes_symptomatic_no	OTU_541	k__Fungi	p__Ascomycota	c__Sordariomycetes	o__Hypocreales	f__Hypocreales_fam_Incertae_sedis	g__Acremonium	s__Acremonium_blochii
asymptomatic_yes_symptomatic_no	OTU_555	k__Fungi	p__	c__	o__	f__	g__	s__
asymptomatic_yes_symptomatic_no	OTU_566	k__Fungi	p__Basidiomycota	c__Agaricomycetes	o__Corticiales	f__Vuilleminiaceae	g__Australovuilleminia	s__Australovuilleminia_coccinea
asymptomatic_yes_symptomatic_no	OTU_586	k__Fungi	p__Ascomycota	c__Dothideomycetes	o__Pleosporales	f__Pleosporaceae	g__Bipolaris	s__Bipolaris_sorokiniana
asymptomatic_yes_symptomatic_no	OTU_643	k__Fungi	p__Ascomycota	c__Dothideomycetes	o__Pleosporales	f__Pleosporaceae	g__Curvularia	s__Curvularia_lunata
asymptomatic_yes_symptomatic_no	OTU_658	k__Fungi	p__Ascomycota	c__Sordariomycetes	o__Microascales	f__Microascaceae	g__Pithoascus	s__Pithoascus_nidicola
asymptomatic_yes_symptomatic_no	OTU_767	k__Fungi	p__Ascomycota	c__Sordariomycetes	o__Hypocreales	f__Hypocreaceae	g__Trichoderma	s__Trichoderma_sp
asymptomatic_yes_symptomatic_no	OTU_779	k__Fungi	p__Mortierellomycota	c__Mortierellomycetes	o__Mortierellales	f__Mortierellaceae	g__unidentified	s__Mortierellaceae_sp
asymptomatic_yes_symptomatic_no	OTU_965	k__Fungi	p__Ascomycota	c__Dothideomycetes	o__Pleosporales	f__Didymosphaeriaceae	g__Paraconiothyrium	s__Paraconiothyrium_sp
asymptomatic_yes_symptomatic_no	OTU_994	k__Fungi	p__Ascomycota	c__Eurotiomycetes	o__Eurotiales	f__Aspergillaceae	g__Aspergillus	s__Aspergillus_flavipes
asymptomatic_yes_symptomatic_no	OTU_1042	k__Fungi	p__Ascomycota	c__Sordariomycetes	o__Hypocreales	f__Nectriaceae	g__unidentified	s__Nectriaceae_sp
asymptomatic_yes_symptomatic_no	OTU_1082	k__Fungi	p__Ascomycota	c__Sordariomycetes	o__Hypocreales	f__Stachybotryaceae	g__Striaticonidium	s__Striaticonidium_brachysporum
asymptomatic_yes_symptomatic_no	OTU_1226	k__Fungi	p__Ascomycota	c__Sordariomycetes	o__Microascales	f__Microascaceae	g__Pseudallescheria	s__Pseudallescheria_boydii
asymptomatic_yes_symptomatic_no	OTU_1260	k__Fungi	p__Basidiomycota	c__Agaricomycetes	o__Agaricales	f__Omphalotaceae	g__Lentinula	s__Lentinula_edodes
asymptomatic_yes_symptomatic_no	OTU_1329	k__Fungi	p__Ascomycota	c__Sordariomycetes	o__Sordariales	f__Chaetomiaceae	g__Subramaniula	s__Subramaniula_irregularis
asymptomatic_yes_symptomatic_no	OTU_1454	k__Fungi	p__Mortierellomycota	c__Mortierellomycetes	o__Mortierellales	f__Mortierellaceae	g__Mortierella	s__Mortierella_sp
asymptomatic_yes_symptomatic_no	OTU_1488	k__Fungi	p__Ascomycota	c__Sordariomycetes	o__Hypocreales	f__Stachybotryaceae	g__Myrothecium	s__Myrothecium_roridum
asymptomatic_yes_symptomatic_no	OTU_2119	k__Fungi	p__	c__	o__	f__	g__	s__
asymptomatic_yes_symptomatic_no	OTU_2299	k__Fungi	p__Ascomycota	c__Sordariomycetes	o__Hypocreales	f__Bionectriaceae	g__Gliomastix	s__Gliomastix_sp
asymptomatic_yes_symptomatic_no	OTU_2598	k__Fungi	p__Ascomycota	c__Sordariomycetes	o__Hypocreales	f__Nectriaceae	g__unidentified	s__Nectriaceae_sp
asymptomatic_yes_symptomatic_no	OTU_2615	k__Fungi	p__Ascomycota	c__Sordariomycetes	o__Sordariales	f__Chaetomiaceae	g__Myceliophthora	s__Myceliophthora_lutea
asymptomatic_yes_symptomatic_no	OTU_2892	k__Fungi	p__Mortierellomycota	c__Mortierellomycetes	o__Mortierellales	f__Mortierellaceae	g__Mortierella	s__Mortierella_sp
asymptomatic_yes_symptomatic_no	OTU_3168	k__Fungi	p__Ascomycota	c__Sordariomycetes	o__Glomerellales	f__Plectosphaerellaceae	g__Plectosphaerella	s__Plectosphaerella_niemeijerarum
asymptomatic_yes_symptomatic_no	OTU_3228	k__Fungi	p__Ascomycota	c__Sordariomycetes	o__Hypocreales	f__Nectriaceae	g__Fusarium	s__Fusarium_sp
asymptomatic_yes_symptomatic_no	OTU_3324	k__Fungi	p__Ascomycota	c__Dothideomycetes	o__Pleosporales	f__unidentified_Pleosporales_sp	g__unidentified_Pleosporales_sp	s__Pleosporales_sp
asymptomatic_yes_symptomatic_no	OTU_3368	k__Fungi	p__Ascomycota	c__Dothideomycetes	o__Pleosporales	f__Pleosporaceae	g__Alternaria	s__Alternaria_longissima
asymptomatic_yes_symptomatic_no	OTU_3627	k__Fungi	p__Mortierellomycota	c__Mortierellomycetes	o__Mortierellales	f__Mortierellaceae	g__Mortierella	s__Mortierella_sp
asymptomatic_yes_symptomatic_no	OTU_3687	k__Fungi	p__Ascomycota	c__Dothideomycetes	o__Dothideomycetes_ord_Incertae_sedis	f__Eremomycetaceae	g__Arthrographis	s__Arthrographis_kalrae
asymptomatic_yes_symptomatic_no	OTU_3886	k__Fungi	p__Ascomycota	c__Sordariomycetes	o__Hypocreales	f__Bionectriaceae	g__Clonostachys	s__Clonostachys_sp
asymptomatic_yes_symptomatic_no	OTU_4304	k__Fungi	p__	c__	o__	f__	g__	s__
asymptomatic_yes_symptomatic_no	OTU_4490	k__Fungi	p__Ascomycota	c__Sordariomycetes	o__Hypocreales	f__Nectriaceae	g__Fusarium	s__Fusarium_sp
asymptomatic_yes_symptomatic_no	OTU_4550	k__Fungi	p__Basidiomycota	c__Tremellomycetes	o__Filobasidiales	f__Filobasidiaceae	g__Filobasidium	s__Filobasidium_globisporum
asymptomatic_yes_symptomatic_no	OTU_4640	k__Fungi	p__Ascomycota	c__Sordariomycetes	o__Sordariales	f__Lasiosphaeriaceae	g__Cladorrhinum	s__Cladorrhinum_hyalocarpum
asymptomatic_yes_symptomatic_no	OTU_4812	k__Fungi	p__Ascomycota	c__Sordariomycetes	o__Hypocreales	f__unidentified_Hypocreales_sp	g__unidentified_Hypocreales_sp	s__Hypocreales_sp
asymptomatic_yes_symptomatic_no	OTU_5029	k__Fungi	p__Ascomycota	c__Eurotiomycetes	o__Eurotiales	f__Aspergillaceae	g__Aspergillus	s__Aspergillus_sydowii
asymptomatic_no_symptomatic_yes	OTU_12	k__Fungi	p__Ascomycota	c__Sordariomycetes	o__Hypocreales	f__Nectriaceae	g__Dactylonectria	s__Dactylonectria_torresensis
asymptomatic_no_symptomatic_yes	OTU_30	k__Fungi	p__Ascomycota	c__Sordariomycetes	o__Hypocreales	f__Nectriaceae	g__Ilyonectria	s__Ilyonectria_liriodendri
asymptomatic_no_symptomatic_yes	OTU_38	k__Fungi	p__Basidiomycota	c__Agaricomycetes	o__Cantharellales	f__Ceratobasidiaceae	g__Ceratobasidium	s__Ceratobasidium_sp
asymptomatic_no_symptomatic_yes	OTU_46	k__Fungi	p__Basidiomycota	c__Agaricomycetes	o__Cantharellales	f__Ceratobasidiaceae	g__Thanatephorus	s__Thanatephorus_cucumeris
asymptomatic_no_symptomatic_yes	OTU_53	k__Fungi	p__Ascomycota	c__Leotiomycetes	o__Helotiales	f__Myxotrichaceae	g__Oidiodendron	s__Oidiodendron_sp
asymptomatic_no_symptomatic_yes	OTU_54	k__Fungi	p__Basidiomycota	c__Agaricomycetes	o__Agaricales	f__Psathyrellaceae	g__Coprinellus	s__Coprinellus_sp
asymptomatic_no_symptomatic_yes	OTU_101	k__Fungi	p__	c__	o__	f__	g__	s__
asymptomatic_no_symptomatic_yes	OTU_102	k__Fungi	p__Glomeromycota	c__Glomeromycetes	o__Glomerales	f__Glomeraceae	g__unidentified	s__Glomeraceae_sp
asymptomatic_no_symptomatic_yes	OTU_151	k__Fungi	p__	c__	o__	f__	g__	s__
asymptomatic_no_symptomatic_yes	OTU_187	k__Fungi	p__Ascomycota	c__Eurotiomycetes	o__Eurotiales	f__Trichocomaceae	g__Thermomyces	s__Thermomyces_lanuginosus
asymptomatic_no_symptomatic_yes	OTU_201	k__Fungi	p__	c__	o__	f__	g__	s__
asymptomatic_no_symptomatic_yes	OTU_223	k__Fungi	p__	c__	o__	f__	g__	s__
asymptomatic_no_symptomatic_yes	OTU_244	k__Fungi	p__Ascomycota	c__Sordariomycetes	o__Hypocreales	f__Hypocreales_fam_Incertae_sedis	g__Acremonium	s__Acremonium_felinum
asymptomatic_no_symptomatic_yes	OTU_253	k__Fungi	p__Basidiomycota	c__Tremellomycetes	o__Tremellales	f__Trimorphomycetaceae	g__unidentified	s__Trimorphomycetaceae_sp
asymptomatic_no_symptomatic_yes	OTU_302	k__Fungi	p__Ascomycota	c__Eurotiomycetes	o__Onygenales	f__unidentified_Onygenales_sp	g__unidentified_Onygenales_sp	s__Onygenales_sp
asymptomatic_no_symptomatic_yes	OTU_339	k__Fungi	p__	c__	o__	f__	g__	s__
asymptomatic_no_symptomatic_yes	OTU_355	k__Fungi	p__Basidiomycota	c__Agaricomycetes	o__Cantharellales	f__Ceratobasidiaceae	g__Rhizoctonia	s__Rhizoctonia_sp
asymptomatic_no_symptomatic_yes	OTU_375	k__Fungi	p__Ascomycota	c__Sordariomycetes	o__unidentified_Sordariomycetes_sp	f__unidentified_Sordariomycetes_sp	g__unidentified_Sordariomycetes_sp	s__Sordariomycetes_sp
asymptomatic_no_symptomatic_yes	OTU_403	k__Fungi	p__Ascomycota	c__Eurotiomycetes	o__Onygenales	f__Onygenales_fam_Incertae_sedis	g__Chrysosporium	s__Chrysosporium_sp
asymptomatic_no_symptomatic_yes	OTU_409	k__Fungi	p__Mortierellomycota	c__Mortierellomycetes	o__Mortierellales	f__unidentified_Mortierellales_sp	g__unidentified_Mortierellales_sp	s__Mortierellales_sp
asymptomatic_no_symptomatic_yes	OTU_455	k__Fungi	p__Ascomycota	c__Dothideomycetes	o__Pleosporales	f__Periconiaceae	g__Periconia	s__Periconia_sp
asymptomatic_no_symptomatic_yes	OTU_456	k__Fungi	p__	c__	o__	f__	g__	s__
asymptomatic_no_symptomatic_yes	OTU_467	k__Fungi	p__Ascomycota	c__Sordariomycetes	o__Hypocreales	f__Cordycipitaceae	g__Beauveria	s__Beauveria_bassiana
asymptomatic_no_symptomatic_yes	OTU_502	k__Fungi	p__Ascomycota	c__unidentified_Ascomycota_sp	o__unidentified_Ascomycota_sp	f__unidentified_Ascomycota_sp	g__unidentified_Ascomycota_sp	s__Ascomycota_sp
asymptomatic_no_symptomatic_yes	OTU_512	k__Fungi	p__Ascomycota	c__Eurotiomycetes	o__Eurotiales	f__Aspergillaceae	g__Aspergillus	s__Aspergillus_ochraceopetaliformis
asymptomatic_no_symptomatic_yes	OTU_546	k__Fungi	p__Ascomycota	c__Sordariomycetes	o__Hypocreales	f__Nectriaceae	g__Fusarium	s__Fusarium_sp
asymptomatic_no_symptomatic_yes	OTU_602	k__Fungi	p__	c__	o__	f__	g__	s__
asymptomatic_no_symptomatic_yes	OTU_661	k__Fungi	p__Chytridiomycota	c__	o__	f__	g__	s__
asymptomatic_no_symptomatic_yes	OTU_764	k__Fungi	p__Ascomycota	c__Sordariomycetes	o__Hypocreales	f__Nectriaceae	g__Volutella	s__Volutella_ciliata
asymptomatic_no_symptomatic_yes	OTU_985	k__Fungi	p__Basidiomycota	c__Cystobasidiomycetes	o__Cystobasidiales	f__Cystobasidiaceae	g__Cystobasidium	s__Cystobasidium_sp
asymptomatic_no_symptomatic_yes	OTU_1056	k__Fungi	p__Ascomycota	c__Sordariomycetes	o__Hypocreales	f__Nectriaceae	g__Fusarium	s__Fusarium_sp
asymptomatic_no_symptomatic_yes	OTU_1135	k__Fungi	p__Ascomycota	c__Sordariomycetes	o__Hypocreales	f__Nectriaceae	g__Fusarium	s__Fusarium_penzigii
asymptomatic_no_symptomatic_yes	OTU_1171	k__Fungi	p__Glomeromycota	c__Glomeromycetes	o__Glomerales	f__Glomeraceae	g__unidentified	s__Glomeraceae_sp
asymptomatic_no_symptomatic_yes	OTU_1322	k__Fungi	p__	c__	o__	f__	g__	s__
asymptomatic_no_symptomatic_yes	OTU_1453	k__Fungi	p__Ascomycota	c__Sordariomycetes	o__Hypocreales	f__Nectriaceae	g__Ilyonectria	s__Ilyonectria_liriodendri
asymptomatic_no_symptomatic_yes	OTU_1525	k__Fungi	p__Ascomycota	c__Dothideomycetes	o__Pleosporales	f__Pleosporaceae	g__Alternaria	s__Alternaria_alternata
asymptomatic_no_symptomatic_yes	OTU_2640	k__Fungi	p__	c__	o__	f__	g__	s__
asymptomatic_no_symptomatic_yes	OTU_2717	k__Fungi	p__Ascomycota	c__Leotiomycetes	o__Thelebolales	f__Pseudeurotiaceae	g__Pseudogymnoascus	s__Pseudogymnoascus_pannorum
asymptomatic_no_symptomatic_yes	OTU_2860	k__Fungi	p__Ascomycota	c__Eurotiomycetes	o__Eurotiales	f__Aspergillaceae	g__Aspergillus	s__Aspergillus_versicolor
asymptomatic_no_symptomatic_yes	OTU_2891	k__Fungi	p__Ascomycota	c__Sordariomycetes	o__Hypocreales	f__Hypocreales_fam_Incertae_sedis	g__Acremonium	s__Acremonium_antarcticum
asymptomatic_no_symptomatic_yes	OTU_3190	k__Fungi	p__	c__	o__	f__	g__	s__
asymptomatic_no_symptomatic_yes	OTU_3213	k__Fungi	p__	c__	o__	f__	g__	s__
asymptomatic_no_symptomatic_yes	OTU_3286	k__Fungi	p__	c__	o__	f__	g__	s__
asymptomatic_no_symptomatic_yes	OTU_3544	k__Fungi	p__	c__	o__	f__	g__	s__
asymptomatic_no_symptomatic_yes	OTU_3579	k__Fungi	p__Ascomycota	c__unidentified_Ascomycota_sp	o__unidentified_Ascomycota_sp	f__unidentified_Ascomycota_sp	g__unidentified_Ascomycota_sp	s__Ascomycota_sp
asymptomatic_no_symptomatic_yes	OTU_3635	k__Fungi	p__Ascomycota	c__Sordariomycetes	o__Hypocreales	f__Nectriaceae	g__unidentified	s__Nectriaceae_sp
asymptomatic_no_symptomatic_yes	OTU_3680	k__Fungi	p__	c__	o__	f__	g__	s__
asymptomatic_no_symptomatic_yes	OTU_3730	k__Fungi	p__Ascomycota	c__Leotiomycetes	o__Thelebolales	f__Pseudeurotiaceae	g__Pseudogymnoascus	s__Pseudogymnoascus_sp
asymptomatic_no_symptomatic_yes	OTU_3807	k__Fungi	p__Ascomycota	c__Sordariomycetes	o__Hypocreales	f__Nectriaceae	g__Fusarium	s__Fusarium_proliferatum
asymptomatic_no_symptomatic_yes	OTU_3835	k__Fungi	p__Basidiomycota	c__Microbotryomycetes	o__Sporidiobolales	f__Sporidiobolaceae	g__Rhodosporidiobolus	s__Rhodosporidiobolus_sp
asymptomatic_no_symptomatic_yes	OTU_3965	k__Fungi	p__Ascomycota	c__Sordariomycetes	o__Microascales	f__Microascaceae	g__unidentified	s__Microascaceae_sp
asymptomatic_no_symptomatic_yes	OTU_4074	k__Fungi	p__Ascomycota	c__Sordariomycetes	o__Sordariales	f__Chaetomiaceae	g__Chaetomium	s__Chaetomium_mareoticum
asymptomatic_no_symptomatic_yes	OTU_4116	k__Fungi	p__Basidiomycota	c__Tremellomycetes	o__Filobasidiales	f__Filobasidiaceae	g__Naganishia	s__Naganishia_albida
asymptomatic_no_symptomatic_yes	OTU_4377	k__Fungi	p__Ascomycota	c__Dothideomycetes	o__Pleosporales	f__Pleosporaceae	g__Alternaria	s__Alternaria_alternata
asymptomatic_no_symptomatic_yes	OTU_4628	k__Fungi	p__Ascomycota	c__Sordariomycetes	o__Microascales	f__Microascaceae	g__Kernia	s__Kernia_pachypleura
asymptomatic_no_symptomatic_yes	OTU_4673	k__Fungi	p__Ascomycota	c__Sordariomycetes	o__Hypocreales	f__Nectriaceae	g__Fusarium	s__Fusarium_delphinoides
asymptomatic_no_symptomatic_yes	OTU_5019	k__Fungi	p__Ascomycota	c__Sordariomycetes	o__Glomerellales	f__Plectosphaerellaceae	g__unidentified	s__Plectosphaerellaceae_sp
asymptomatic_no_symptomatic_yes	OTU_5171	k__Fungi	p__Ascomycota	c__Sordariomycetes	o__Hypocreales	f__Nectriaceae	g__Gibberella	s__Gibberella_intricans
asymptomatic_no_symptomatic_yes	OTU_5199	k__Fungi	p__	c__	o__	f__	g__	s__
asymptomatic_no_symptomatic_yes	OTU_5200	k__Fungi	p__	c__	o__	f__	g__	s__
asymptomatic_no_symptomatic_yes	OTU_5245	k__Fungi	p__	c__	o__	f__	g__	s__
AsPE_yes_SPE_no	OTU_2911	k__Fungi	p__	c__	o__	f__	g__	s__
AsPE_yes_SPE_no	OTU_379	k__Fungi	p__Ascomycota	c__Sordariomycetes	o__Sordariales	f__Sordariales_fam_Incertae_sedis	g__Papulaspora	s__Papulaspora_pisicola
AsPE_yes_SPE_no	OTU_1070	k__Fungi	p__Basidiomycota	c__Agaricomycetes	o__Polyporales	f__Polyporaceae	g__Trametes	s__Trametes_hirsuta
AsPE_yes_SPE_no	OTU_2928	k__Fungi	p__Ascomycota	c__Sordariomycetes	o__Hypocreales	f__Bionectriaceae	g__Gliomastix	s__Gliomastix_sp
AsPE_yes_SPE_no	OTU_549	k__Fungi	p__Ascomycota	c__Dothideomycetes	o__Capnodiales	f__Mycosphaerellaceae	g__Pseudocercospora	s__Pseudocercospora_sp
AsPE_yes_SPE_no	OTU_1630	k__Fungi	p__Ascomycota	c__Archaeorhizomycetes	o__Archaeorhizomycetales	f__Archaeorhizomycetaceae	g__Archaeorhizomyces	s__Archaeorhizomyces_sp
AsPE_yes_SPE_no	OTU_617	k__Fungi	p__Ascomycota	c__Leotiomycetes	o__Helotiales	f__unidentified_Helotiales_sp	g__unidentified_Helotiales_sp	s__Helotiales_sp
AsPE_yes_SPE_no	OTU_716	k__Fungi	p__Basidiomycota	c__Microbotryomycetes	o__Sporidiobolales	f__Sporidiobolaceae	g__Rhodotorula	s__Rhodotorula_sp
AsPE_yes_SPE_no	OTU_1383	No	blast	hit	None	None
AsPE_yes_SPE_no	OTU_436	k__Fungi	p__Mucoromycota	c__unidentified_Mucoromycota_sp	o__unidentified_Mucoromycota_sp	f__unidentified_Mucoromycota_sp	g__unidentified_Mucoromycota_sp	s__Mucoromycota_sp
AsPE_yes_SPE_no	OTU_979	k__Fungi	p__Ascomycota	c__Saccharomycetes	o__Saccharomycetales	f__Saccharomycetales_fam_Incertae_sedis	g__Diutina	s__Diutina_rugosa
AsPE_yes_SPE_no	OTU_404	k__Fungi	p__Basidiomycota	c__Agaricomycetes	o__Sebacinales	f__Serendipitaceae	g__Serendipita	s__Serendipita_indica
AsPE_yes_SPE_no	OTU_329	k__Fungi	p__Glomeromycota	c__Glomeromycetes	o__Glomerales	f__Glomeraceae	g__Funneliformis	s__Funneliformis_mosseae
AsPE_yes_SPE_no	OTU_235	k__Fungi	p__	c__	o__	f__	g__	s__
AsPE_yes_SPE_no	OTU_131	k__Fungi	p__Ascomycota	c__Sordariomycetes	o__Microascales	f__Microascaceae	g__Scedosporium	s__Scedosporium_prolificans
AsPE_yes_SPE_no	OTU_5249	k__Fungi	p__Ascomycota	c__Sordariomycetes	o__Hypocreales	f__Nectriaceae	g__Fusarium	s__Fusarium_nematophilum
AsPE_yes_SPE_no	OTU_5029	k__Fungi	p__Ascomycota	c__Eurotiomycetes	o__Eurotiales	f__Aspergillaceae	g__Aspergillus	s__Aspergillus_sydowii
AsPE_yes_SPE_no	OTU_263	k__Fungi	p__Ascomycota	c__Dothideomycetes	o__Pleosporales	f__Sporormiaceae	g__Preussia	s__Preussia_funiculata
AsPE_yes_SPE_no	OTU_104	k__Fungi	p__Basidiomycota	c__Tremellomycetes	o__Filobasidiales	f__Filobasidiaceae	g__Filobasidium	s__Filobasidium_sp
AsPE_yes_SPE_no	OTU_1114	k__Fungi	p__Ascomycota	c__Dothideomycetes	o__Venturiales	f__Venturiaceae	g__Venturia	s__Venturia_sp
AsPE_yes_SPE_no	OTU_820	k__Fungi	p__Basidiomycota	c__Agaricomycetes	o__Gloeophyllales	f__Gloeophyllaceae	g__Neolentinus	s__Neolentinus_lepideus
AsPE_yes_SPE_no	OTU_540	k__Fungi	p__Ascomycota	c__Dothideomycetes	o__Pleosporales	f__unidentified_Pleosporales_sp	g__unidentified_Pleosporales_sp	s__Pleosporales_sp
AsPE_yes_SPE_no	OTU_294	k__Fungi	p__Ascomycota	c__Sordariomycetes	o__Sordariales	f__Chaetomiaceae	g__Chaetomium	s__Chaetomium_perlucidum
AsPE_yes_SPE_no	OTU_200	k__Fungi	p__	c__	o__	f__	g__	s__
AsPE_yes_SPE_no	OTU_4871	k__Fungi	p__Ascomycota	c__Sordariomycetes	o__Hypocreales	f__Nectriaceae	g__Ilyonectria	s__Ilyonectria_liriodendri
AsPE_yes_SPE_no	OTU_639	k__Fungi	p__Mortierellomycota	c__Mortierellomycetes	o__Mortierellales	f__Mortierellaceae	g__Mortierella	s__Mortierella_clonocystis
AsPE_yes_SPE_no	OTU_965	k__Fungi	p__Ascomycota	c__Dothideomycetes	o__Pleosporales	f__Didymosphaeriaceae	g__Paraconiothyrium	s__Paraconiothyrium_sp
AsPE_yes_SPE_no	OTU_318	k__Fungi	p__	c__	o__	f__	g__	s__
AsPE_yes_SPE_no	OTU_3615	k__Fungi	p__Ascomycota	c__Sordariomycetes	o__Hypocreales	f__Nectriaceae	g__Fusarium	s__Fusarium_sp
AsPE_yes_SPE_no	OTU_524	k__Fungi	p__Ascomycota	c__Sordariomycetes	o__Microascales	f__Microascales_fam_Incertae_sedis	g__Cephalotrichiella	s__Cephalotrichiella_penicillata
AsPE_yes_SPE_no	OTU_537	k__Fungi	p__Ascomycota	c__Sordariomycetes	o__Hypocreales	f__Hypocreales_fam_Incertae_sedis	g__Fusariella	s__Fusariella_sp
AsPE_yes_SPE_no	OTU_3526	k__Fungi	p__Ascomycota	c__Sordariomycetes	o__Hypocreales	f__Nectriaceae	g__Fusarium	s__Fusarium_sp
AsPE_yes_SPE_no	OTU_337	k__Fungi	p__	c__	o__	f__	g__	s__
AsPE_yes_SPE_no	OTU_432	k__Fungi	p__	c__	o__	f__	g__	s__
AsPE_yes_SPE_no	OTU_495	k__Fungi	p__Ascomycota	c__Dothideomycetes	o__Pleosporales	f__Phaeosphaeriaceae	g__Setophoma	s__Setophoma_sp
AsPE_yes_SPE_no	OTU_2299	k__Fungi	p__Ascomycota	c__Sordariomycetes	o__Hypocreales	f__Bionectriaceae	g__Gliomastix	s__Gliomastix_sp
AsPE_yes_SPE_no	OTU_213	k__Fungi	p__Ascomycota	c__Dothideomycetes	o__Dothideales	f__Aureobasidiaceae	g__Aureobasidium	s__Aureobasidium_pullulans
AsPE_yes_SPE_no	OTU_567	k__Fungi	p__Ascomycota	c__Sordariomycetes	o__Hypocreales	f__Hypocreales_fam_Incertae_sedis	g__Acremonium	s__Acremonium_sp
AsPE_yes_SPE_no	OTU_624	k__Fungi	p__Glomeromycota	c__Glomeromycetes	o__Glomerales	f__Glomeraceae	g__unidentified	s__Glomeraceae_sp
AsPE_yes_SPE_no	OTU_1057	k__Fungi	p__Ascomycota	c__Eurotiomycetes	o__Onygenales	f__Gymnoascaceae	g__Gymnoascus	s__Gymnoascus_petalosporus
AsPE_yes_SPE_no	OTU_3295	k__Fungi	p__	c__	o__	f__	g__	s__
AsPE_yes_SPE_no	OTU_1491	k__Fungi	p__	c__	o__	f__	g__	s__
AsPE_yes_SPE_no	OTU_701	k__Fungi	p__Ascomycota	c__Leotiomycetes	o__Erysiphales	f__Erysiphaceae	g__Blumeria	s__Blumeria_sp
AsPE_yes_SPE_no	OTU_1183	k__Fungi	p__Basidiomycota	c__Agaricomycetes	o__Russulales	f__Russulaceae	g__Russula	s__Russula_sp
AsPE_yes_SPE_no	OTU_1411	k__Fungi	p__Ascomycota	c__Dothideomycetes	o__Pleosporales	f__Cucurbitariaceae	g__Pyrenochaetopsis	s__Pyrenochaetopsis_sp
AsPE_yes_SPE_no	OTU_1805	k__Fungi	p__	c__	o__	f__	g__	s__
AsPE_yes_SPE_no	OTU_2162	k__Fungi	p__Basidiomycota	c__Tremellomycetes	o__Tremellales	f__Bulleribasidiaceae	g__Bulleribasidium	s__Bulleribasidium_variabile
AsPE_yes_SPE_no	OTU_2321	k__Fungi	p__Ascomycota	c__Archaeorhizomycetes	o__Archaeorhizomycetales	f__Archaeorhizomycetaceae	g__Archaeorhizomyces	s__Archaeorhizomyces_sp
AsPE_yes_SPE_no	OTU_2334	k__Fungi	p__Ascomycota	c__Sordariomycetes	o__Hypocreales	f__Nectriaceae	g__Fusarium	s__Fusarium_sp
AsPE_yes_SPE_no	OTU_300	k__Fungi	p__Glomeromycota	c__Glomeromycetes	o__Glomerales	f__Glomeraceae	g__unidentified	s__Glomeraceae_sp
AsPE_yes_SPE_no	OTU_1828	k__Fungi	p__	c__	o__	f__	g__	s__
AsPE_yes_SPE_no	OTU_1690	k__Fungi	p__	c__	o__	f__	g__	s__
AsPE_yes_SPE_no	OTU_2876	k__Fungi	p__Ascomycota	c__Sordariomycetes	o__Hypocreales	f__Nectriaceae	g__Fusarium	s__Fusarium_sp
AsPE_yes_SPE_no	OTU_463	k__Fungi	p__Ascomycota	c__Sordariomycetes	o__Hypocreales	f__Hypocreales_fam_Incertae_sedis	g__Olpitrichum	s__Olpitrichum_sp
AsPE_yes_SPE_no	OTU_4458	k__Fungi	p__Rozellomycota	c__unidentified_Rozellomycota_sp	o__unidentified_Rozellomycota_sp	f__unidentified_Rozellomycota_sp	g__unidentified_Rozellomycota_sp	s__Rozellomycota_sp
AsPE_yes_SPE_no	OTU_992	k__Fungi	p__	c__	o__	f__	g__	s__
AsPE_yes_SPE_no	OTU_2060	k__Fungi	p__Glomeromycota	c__Glomeromycetes	o__Glomerales	f__Glomeraceae	g__unidentified	s__Glomeraceae_sp
AsPE_yes_SPE_no	OTU_1808	k__Fungi	p__Ascomycota	c__Sordariomycetes	o__Hypocreales	f__Nectriaceae	g__Gibberella	s__Gibberella_intricans
AsPE_yes_SPE_no	OTU_312	k__Fungi	p__Ascomycota	c__Sordariomycetes	o__Xylariales	f__Diatrypaceae	g__Monosporascus	s__Monosporascus_eutypoides
AsPE_yes_SPE_no	OTU_988	k__Fungi	p__	c__	o__	f__	g__	s__
AsPE_yes_SPE_no	OTU_49	k__Fungi	p__Ascomycota	c__Sordariomycetes	o__Xylariales	f__Microdochiaceae	g__Idriella	s__Idriella_sp
AsPE_yes_SPE_no	OTU_752	k__Fungi	p__Ascomycota	c__Sordariomycetes	o__Chaetosphaeriales	f__Chaetosphaeriaceae	g__Chloridium	s__Chloridium_sp
AsPE_yes_SPE_no	OTU_1130	k__Fungi	p__Ascomycota	c__Sordariomycetes	o__Hypocreales	f__Clavicipitaceae	g__Paecilomyces	s__Paecilomyces_sp
AsPE_yes_SPE_no	OTU_4550	k__Fungi	p__Basidiomycota	c__Tremellomycetes	o__Filobasidiales	f__Filobasidiaceae	g__Filobasidium	s__Filobasidium_globisporum
AsPE_yes_SPE_no	OTU_274	k__Fungi	p__	c__	o__	f__	g__	s__
AsPE_yes_SPE_no	OTU_236	k__Fungi	p__Mortierellomycota	c__Mortierellomycetes	o__Mortierellales	f__Mortierellaceae	g__Mortierella	s__Mortierella_sp
AsPE_yes_SPE_no	OTU_917	k__Fungi	p__Ascomycota	c__Sordariomycetes	o__Hypocreales	f__Nectriaceae	g__Dactylonectria	s__Dactylonectria_anthuriicola
AsPE_yes_SPE_no	OTU_1981	k__Fungi	p__Glomeromycota	c__Glomeromycetes	o__Glomerales	f__Glomeraceae	g__Glomus	s__Glomus_aggregatum
AsPE_yes_SPE_no	OTU_2099	k__Fungi	p__Chytridiomycota	c__Chytridiomycetes	o__Chytridiales	f__Chytridiaceae	g__unidentified	s__Chytridiaceae_sp
AsPE_yes_SPE_no	OTU_842	k__Fungi	p__	c__	o__	f__	g__	s__
AsPE_yes_SPE_no	OTU_3943	k__Fungi	p__Ascomycota	c__unidentified_Ascomycota_sp	o__unidentified_Ascomycota_sp	f__unidentified_Ascomycota_sp	g__unidentified_Ascomycota_sp	s__Ascomycota_sp
AsPE_yes_SPE_no	OTU_4304	k__Fungi	p__	c__	o__	f__	g__	s__
AsPE_yes_SPE_no	OTU_930	k__Fungi	p__Basidiomycota	c__Cystobasidiomycetes	o__Cystobasidiomycetes_ord_Incertae_sedis	f__Symmetrosporaceae	g__Symmetrospora	s__Symmetrospora_sp
AsPE_yes_SPE_no	OTU_686	k__Fungi	p__Ascomycota	c__Eurotiomycetes	o__Eurotiales	f__Aspergillaceae	g__Penicillium	s__Penicillium_sp
AsPE_yes_SPE_no	OTU_3667	k__Fungi	p__Ascomycota	c__Eurotiomycetes	o__Eurotiales	f__Aspergillaceae	g__Penicillium	s__Penicillium_sp
AsPE_yes_SPE_no	OTU_2782	k__Fungi	p__	c__	o__	f__	g__	s__
AsPE_yes_SPE_no	OTU_518	k__Fungi	p__Ascomycota	c__Sordariomycetes	o__Hypocreales	f__Hypocreaceae	g__Trichoderma	s__Trichoderma_sp
AsPE_yes_SPE_no	OTU_2754	k__Fungi	p__Glomeromycota	c__Glomeromycetes	o__Glomerales	f__Glomeraceae	g__Dominikia	s__Dominikia_sp
AsPE_yes_SPE_no	OTU_382	k__Fungi	p__Basidiomycota	c__Tremellomycetes	o__Tremellales	f__Rhynchogastremataceae	g__Papiliotrema	s__Papiliotrema_laurentii
AsPE_yes_SPE_no	OTU_180	k__Fungi	p__Ascomycota	c__Sordariomycetes	o__Hypocreales	f__Nectriaceae	g__Fusarium	s__Fusarium_solani
AsPE_yes_SPE_no	OTU_858	k__Fungi	p__Ascomycota	c__Sordariomycetes	o__Glomerellales	f__Plectosphaerellaceae	g__Plectosphaerella	s__Plectosphaerella_niemeijerarum
AsPE_yes_SPE_no	OTU_784	k__Fungi	p__	c__	o__	f__	g__	s__
AsPE_yes_SPE_no	OTU_316	k__Fungi	p__Ascomycota	c__Dothideomycetes	o__Dothideomycetes_ord_Incertae_sedis	f__Eremomycetaceae	g__unidentified	s__Eremomycetaceae_sp
AsPE_yes_SPE_no	OTU_335	k__Fungi	p__Ascomycota	c__Sordariomycetes	o__Hypocreales	f__Hypocreales_fam_Incertae_sedis	g__Leucosphaerina	s__Leucosphaerina_sp
AsPE_yes_SPE_no	OTU_3966	k__Fungi	p__Ascomycota	c__Sordariomycetes	o__Hypocreales	f__Nectriaceae	g__Fusarium	s__Fusarium_sp
AsPE_yes_SPE_no	OTU_391	k__Fungi	p__Ascomycota	c__Sordariomycetes	o__Hypocreales	f__Cordycipitaceae	g__Beauveria	s__Beauveria_sp
AsPE_yes_SPE_no	OTU_1727	k__Fungi	p__Zoopagomycota	c__Zoopagomycetes	o__Zoopagales	f__Piptocephalidaceae	g__Piptocephalis	s__Piptocephalis_lepidula
AsPE_yes_SPE_no	OTU_3592	k__Fungi	p__	c__	o__	f__	g__	s__
AsPE_yes_SPE_no	OTU_1208	k__Fungi	p__Ascomycota	c__Sordariomycetes	o__Hypocreales	f__Nectriaceae	g__Fusarium	s__Fusarium_sp
AsPE_yes_SPE_no	OTU_3429	k__Fungi	p__Ascomycota	c__Sordariomycetes	o__Microascales	f__Microascaceae	g__Scedosporium	s__Scedosporium_boydii
AsPE_yes_SPE_no	OTU_3130	k__Fungi	p__	c__	o__	f__	g__	s__
AsPE_yes_SPE_no	OTU_1339	k__Fungi	p__Glomeromycota	c__Glomeromycetes	o__Glomerales	f__Glomeraceae	g__Glomus	s__Glomus_aggregatum
AsPE_yes_SPE_no	OTU_372	k__Fungi	p__Ascomycota	c__Pezizomycetes	o__Pezizales	f__Helvellaceae	g__Barssia	s__Barssia_sp
AsPE_yes_SPE_no	OTU_90	k__Fungi	p__Ascomycota	c__Sordariomycetes	o__Sordariales	f__Chaetomiaceae	g__Stolonocarpus	s__Stolonocarpus_gigasporus
AsPE_yes_SPE_no	OTU_424	k__Fungi	p__Glomeromycota	c__Glomeromycetes	o__Glomerales	f__Glomeraceae	g__Glomus	s__Glomus_sp
AsPE_yes_SPE_no	OTU_303	k__Fungi	p__	c__	o__	f__	g__	s__
AsPE_yes_SPE_no	OTU_947	k__Fungi	p__Ascomycota	c__Sordariomycetes	o__Hypocreales	f__Nectriaceae	g__Fusicolla	s__Fusicolla_acetilerea
AsPE_yes_SPE_no	OTU_243	k__Fungi	p__Zoopagomycota	c__Zoopagomycetes	o__Zoopagales	f__Piptocephalidaceae	g__Syncephalis	s__Syncephalis_sp
AsPE_yes_SPE_no	OTU_309	k__Fungi	p__	c__	o__	f__	g__	s__
AsPE_yes_SPE_no	OTU_1848	k__Fungi	p__Ascomycota	c__Sordariomycetes	o__Hypocreales	f__Cordycipitaceae	g__Leptobacillium	s__Leptobacillium_sp
AsPE_yes_SPE_no	OTU_3407	k__Fungi	p__Rozellomycota	c__Rozellomycotina_cls_Incertae_sedis	o__GS04	f__unidentified_GS04_sp	g__unidentified_GS04_sp	s__GS04_sp
AsPE_yes_SPE_no	OTU_3431	k__Fungi	p__Basidiomycota	c__Agaricomycetes	o__Agaricales	f__Entolomataceae	g__Entoloma	s__Entoloma_sp
AsPE_yes_SPE_no	OTU_2034	k__Fungi	p__	c__	o__	f__	g__	s__
AsPE_yes_SPE_no	OTU_365	k__Fungi	p__Ascomycota	c__Eurotiomycetes	o__Chaetothyriales	f__Trichomeriaceae	g__Arthrocladium	s__Arthrocladium_caudatum
AsPE_yes_SPE_no	OTU_4486	k__Fungi	p__Ascomycota	c__Sordariomycetes	o__Hypocreales	f__Nectriaceae	g__Ilyonectria	s__Ilyonectria_liriodendri
AsPE_yes_SPE_no	OTU_3153	k__Fungi	p__Ascomycota	c__Sordariomycetes	o__Hypocreales	f__Nectriaceae	g__Fusarium	s__Fusarium_nematophilum
AsPE_yes_SPE_no	OTU_265	k__Fungi	p__Glomeromycota	c__unidentified_Glomeromycota_sp	o__unidentified_Glomeromycota_sp	f__unidentified_Glomeromycota_sp	g__unidentified_Glomeromycota_sp	s__Glomeromycota_sp
AsPE_yes_SPE_no	OTU_2966	k__Fungi	p__Ascomycota	c__Dothideomycetes	o__Pleosporales	f__Didymellaceae	g__Phoma	s__Phoma_sp
AsPE_yes_SPE_no	OTU_982	k__Fungi	p__Ascomycota	c__Sordariomycetes	o__Hypocreales	f__Nectriaceae	g__Fusarium	s__Fusarium_delphinoides
AsPE_yes_SPE_no	OTU_1454	k__Fungi	p__Mortierellomycota	c__Mortierellomycetes	o__Mortierellales	f__Mortierellaceae	g__Mortierella	s__Mortierella_sp
AsPE_yes_SPE_no	OTU_298	k__Fungi	p__Ascomycota	c__Eurotiomycetes	o__Eurotiales	f__Trichocomaceae	g__Talaromyces	s__Talaromyces_angelicus
AsPE_yes_SPE_no	OTU_568	k__Fungi	p__Glomeromycota	c__unidentified_Glomeromycotina	o__unidentified_Glomeromycotina	f__unidentified_Glomeromycotina	g__unidentified_Glomeromycotina	s__Glomeromycotina
AsPE_yes_SPE_no	OTU_523	k__Fungi	p__Ascomycota	c__Leotiomycetes	o__Helotiales	f__unidentified_Helotiales_sp	g__unidentified_Helotiales_sp	s__Helotiales_sp
AsPE_yes_SPE_no	OTU_825	k__Fungi	p__Glomeromycota	c__unidentified_Glomeromycota_sp	o__unidentified_Glomeromycota_sp	f__unidentified_Glomeromycota_sp	g__unidentified_Glomeromycota_sp	s__Glomeromycota_sp
AsPE_yes_SPE_no	OTU_489	k__Fungi	p__Ascomycota	c__Sordariomycetes	o__Hypocreales	f__Ophiocordycipitaceae	g__Tolypocladium	s__Tolypocladium_sp
AsPE_yes_SPE_no	OTU_354	k__Fungi	p__Chytridiomycota	c__	o__	f__	g__	s__
AsPE_yes_SPE_no	OTU_231	k__Fungi	p__Mortierellomycota	c__Mortierellomycetes	o__Mortierellales	f__Mortierellaceae	g__Mortierella	s__Mortierella_sp
AsPE_yes_SPE_no	OTU_4640	k__Fungi	p__Ascomycota	c__Sordariomycetes	o__Sordariales	f__Lasiosphaeriaceae	g__Cladorrhinum	s__Cladorrhinum_hyalocarpum
AsPE_yes_SPE_no	OTU_137	k__Fungi	p__	c__	o__	f__	g__	s__
AsPE_yes_SPE_no	OTU_196	k__Fungi	p__	c__	o__	f__	g__	s__
AsPE_yes_SPE_no	OTU_153	k__Fungi	p__Ascomycota	c__Sordariomycetes	o__Hypocreales	f__Stachybotryaceae	g__Sirastachys	s__Sirastachys_castanedae
AsPE_yes_SPE_no	OTU_1487	k__Fungi	p__	c__	o__	f__	g__	s__
AsPE_yes_SPE_no	OTU_2494	k__Fungi	p__Basidiomycota	c__Malasseziomycetes	o__Malasseziales	f__Malasseziaceae	g__Malassezia	s__Malassezia_sympodialis
AsPE_yes_SPE_no	OTU_2031	k__Fungi	p__Basidiomycota	c__Agaricomycetes	o__Cantharellales	f__Ceratobasidiaceae	g__Waitea	s__Waitea_circinata
AsPE_yes_SPE_no	OTU_1678	k__Fungi	p__Basidiomycota	c__unidentified_Basidiomycota_sp	o__unidentified_Basidiomycota_sp	f__unidentified_Basidiomycota_sp	g__unidentified_Basidiomycota_sp	s__Basidiomycota_sp
AsPE_yes_SPE_no	OTU_555	k__Fungi	p__	c__	o__	f__	g__	s__
AsPE_yes_SPE_no	OTU_1252	k__Fungi	p__Ascomycota	c__Sordariomycetes	o__Sordariales	f__Chaetomiaceae	g__unidentified	s__Chaetomiaceae_sp
AsPE_yes_SPE_no	OTU_3228	k__Fungi	p__Ascomycota	c__Sordariomycetes	o__Hypocreales	f__Nectriaceae	g__Fusarium	s__Fusarium_sp
AsPE_yes_SPE_no	OTU_364	k__Fungi	p__Basidiomycota	c__Microbotryomycetes	o__Sporidiobolales	f__Sporidiobolaceae	g__Sporobolomyces	s__Sporobolomyces_sp
AsPE_yes_SPE_no	OTU_331	k__Fungi	p__Ascomycota	c__Eurotiomycetes	o__Chaetothyriales	f__Herpotrichiellaceae	g__unidentified	s__Herpotrichiellaceae_sp
AsPE_yes_SPE_no	OTU_1358	k__Fungi	p__	c__	o__	f__	g__	s__
AsPE_yes_SPE_no	OTU_484	k__Fungi	p__Basidiomycota	c__Microbotryomycetes	o__Sporidiobolales	f__Sporidiobolaceae	g__Rhodosporidiobolus	s__Rhodosporidiobolus_sp
AsPE_yes_SPE_no	OTU_907	k__Fungi	p__Kickxellomycota	c__Kickxellomycetes	o__Kickxellales	f__Kickxellaceae	g__Ramicandelaber	s__Ramicandelaber_sp
AsPE_yes_SPE_no	OTU_97	k__Fungi	p__Ascomycota	c__Sordariomycetes	o__Microascales	f__Microascaceae	g__Lophotrichus	s__Lophotrichus_sp
AsPE_yes_SPE_no	OTU_3648	k__Fungi	p__Basidiomycota	c__Agaricomycetes	o__Cantharellales	f__Ceratobasidiaceae	g__Ceratobasidium	s__Ceratobasidium_sp
AsPE_yes_SPE_no	OTU_3950	k__Fungi	p__Rozellomycota	c__unidentified_Rozellomycota_sp	o__unidentified_Rozellomycota_sp	f__unidentified_Rozellomycota_sp	g__unidentified_Rozellomycota_sp	s__Rozellomycota_sp
AsPE_yes_SPE_no	OTU_497	k__Fungi	p__Ascomycota	c__Dothideomycetes	o__Pleosporales	f__Pleosporaceae	g__Exserohilum	s__Exserohilum_rostratum
AsPE_yes_SPE_no	OTU_383	k__Fungi	p__Ascomycota	c__Dothideomycetes	o__Pleosporales	f__Pleosporaceae	g__Curvularia	s__Curvularia_sp
AsPE_yes_SPE_no	OTU_3179	k__Fungi	p__Ascomycota	c__Leotiomycetes	o__Helotiales	f__Helotiaceae	g__Meliniomyces	s__Meliniomyces_sp
AsPE_yes_SPE_no	OTU_4749	k__Fungi	p__Ascomycota	c__Sordariomycetes	o__Hypocreales	f__Bionectriaceae	g__Clonostachys	s__Clonostachys_rosea
AsPE_yes_SPE_no	OTU_219	k__Fungi	p__Ascomycota	c__Dothideomycetes	o__Dothideomycetes_ord_Incertae_sedis	f__Eremomycetaceae	g__Arthrographis	s__Arthrographis_arxii
AsPE_yes_SPE_no	OTU_3569	k__Fungi	p__Ascomycota	c__Sordariomycetes	o__Hypocreales	f__Nectriaceae	g__Fusarium	s__Fusarium_proliferatum
AsPE_yes_SPE_no	OTU_667	k__Fungi	p__	c__	o__	f__	g__	s__
AsPE_yes_SPE_no	OTU_1173	k__Fungi	p__Ascomycota	c__Sordariomycetes	o__Sordariales	f__Chaetomiaceae	g__Chaetomium	s__Chaetomium_globosum
AsPE_yes_SPE_no	OTU_685	k__Fungi	p__Basidiomycota	c__Tremellomycetes	o__Cystofilobasidiales	f__Cystofilobasidiaceae	g__Cystofilobasidium	s__Cystofilobasidium_infirmominiatum
AsPE_yes_SPE_no	OTU_469	k__Fungi	p__Basidiomycota	c__Cystobasidiomycetes	o__Cystobasidiales	f__Cystobasidiaceae	g__Cystobasidium	s__Cystobasidium_benthicum
AsPE_yes_SPE_no	OTU_1782	No	blast	hit	None	None
AsPE_yes_SPE_no	OTU_2179	k__Fungi	p__Basidiomycota	c__Agaricomycetes	o__Cantharellales	f__Ceratobasidiaceae	g__Ceratobasidium	s__Ceratobasidium_sp
AsPE_yes_SPE_no	OTU_138	k__Fungi	p__Ascomycota	c__Sordariomycetes	o__Microascales	f__Microascaceae	g__Microascus	s__Microascus_brevicaulis
AsPE_yes_SPE_no	OTU_142	k__Fungi	p__Chytridiomycota	c__Rhizophlyctidomycetes	o__Rhizophlyctidales	f__Rhizophlyctidaceae	g__Rhizophlyctis	s__Rhizophlyctis_sp
AsPE_yes_SPE_no	OTU_543	k__Fungi	p__Basidiomycota	c__Tremellomycetes	o__Cystofilobasidiales	f__Cystofilobasidiaceae	g__Cystofilobasidium	s__Cystofilobasidium_macerans
AsPE_yes_SPE_no	OTU_1230	k__Fungi	p__	c__	o__	f__	g__	s__
AsPE_yes_SPE_no	OTU_3644	k__Fungi	p__Glomeromycota	c__Glomeromycetes	o__Glomerales	f__Glomeraceae	g__Rhizophagus	s__Rhizophagus_irregularis
AsPE_yes_SPE_no	OTU_3559	k__Fungi	p__Basidiomycota	c__Agaricomycetes	o__Cantharellales	f__Ceratobasidiaceae	g__Ceratobasidium	s__Ceratobasidium_sp
AsPE_yes_SPE_no	OTU_977	k__Fungi	p__Basidiomycota	c__Tremellomycetes	o__Tremellales	f__Bulleribasidiaceae	g__Vishniacozyma	s__Vishniacozyma_sp
AsPE_yes_SPE_no	OTU_586	k__Fungi	p__Ascomycota	c__Dothideomycetes	o__Pleosporales	f__Pleosporaceae	g__Bipolaris	s__Bipolaris_sorokiniana
AsPE_yes_SPE_no	OTU_2010	k__Fungi	p__Ascomycota	c__Eurotiomycetes	o__Eurotiales	f__Aspergillaceae	g__Eurotium	s__Eurotium_sp
AsPE_yes_SPE_no	OTU_4178	k__Fungi	p__Ascomycota	c__Sordariomycetes	o__Hypocreales	f__Nectriaceae	g__Gibberella	s__Gibberella_intricans
AsPE_yes_SPE_no	OTU_175	k__Fungi	p__Basidiomycota	c__Agaricomycetes	o__Phallales	f__Phallaceae	g__Phallus	s__Phallus_mengsongensis
AsPE_yes_SPE_no	OTU_3700	k__Fungi	p__Ascomycota	c__Eurotiomycetes	o__Chaetothyriales	f__Herpotrichiellaceae	g__Cladophialophora	s__Cladophialophora_chaetospira
AsPE_yes_SPE_no	OTU_1463	k__Fungi	p__Glomeromycota	c__Glomeromycetes	o__Glomerales	f__Glomeraceae	g__Rhizophagus	s__Rhizophagus_sp
AsPE_yes_SPE_no	OTU_323	k__Fungi	p__	c__	o__	f__	g__	s__
AsPE_yes_SPE_no	OTU_460	k__Fungi	p__	c__	o__	f__	g__	s__
AsPE_yes_SPE_no	OTU_1619	k__Fungi	p__Ascomycota	c__Dothideomycetes	o__Pleosporales	f__Didymosphaeriaceae	g__Paraphaeosphaeria	s__Paraphaeosphaeria_sporulosa
AsPE_yes_SPE_no	OTU_237	k__Fungi	p__Mucoromycota	c__Mucoromycetes	o__Mucorales	f__Choanephoraceae	g__Choanephora	s__Choanephora_cucurbitarum
AsPE_yes_SPE_no	OTU_167	k__Fungi	p__Ascomycota	c__Eurotiomycetes	o__Eurotiales	f__Aspergillaceae	g__Aspergillus	s__Aspergillus_aculeatus
AsPE_yes_SPE_no	OTU_2443	k__Fungi	p__Ascomycota	c__Leotiomycetes	o__Helotiales	f__Hyaloscyphaceae	g__unidentified	s__Hyaloscyphaceae_sp
AsPE_yes_SPE_no	OTU_282	k__Fungi	p__	c__	o__	f__	g__	s__
AsPE_yes_SPE_no	OTU_1002	k__Fungi	p__Basidiomycota	c__Tremellomycetes	o__Cystofilobasidiales	f__Mrakiaceae	g__Mrakia	s__Mrakia_frigida
AsPE_yes_SPE_no	OTU_197	k__Fungi	p__Ascomycota	c__Eurotiomycetes	o__Eurotiales	f__Trichocomaceae	g__Talaromyces	s__Talaromyces_trachyspermus
AsPE_yes_SPE_no	OTU_1167	k__Fungi	p__	c__	o__	f__	g__	s__
AsPE_yes_SPE_no	OTU_4172	k__Fungi	p__Glomeromycota	c__Glomeromycetes	o__Glomerales	f__Glomeraceae	g__unidentified	s__Glomeraceae_sp
AsPE_yes_SPE_no	OTU_361	k__Fungi	p__	c__	o__	f__	g__	s__
AsPE_yes_SPE_no	OTU_732	k__Fungi	p__Glomeromycota	c__Glomeromycetes	o__Glomerales	f__Glomeraceae	g__unidentified	s__Glomeraceae_sp
AsPE_yes_SPE_no	OTU_508	k__Fungi	p__Ascomycota	c__Sordariomycetes	o__Xylariales	f__Diatrypaceae	g__Monosporascus	s__Monosporascus_eutypoides
AsPE_yes_SPE_no	OTU_3692	k__Fungi	p__Ascomycota	c__Saccharomycetes	o__Saccharomycetales	f__Metschnikowiaceae	g__Kodamaea	s__Kodamaea_ohmeri
AsPE_yes_SPE_no	OTU_1732	k__Fungi	p__Ascomycota	c__Sordariomycetes	o__Hypocreales	f__Clavicipitaceae	g__Metapochonia	s__Metapochonia_suchlasporia
AsPE_yes_SPE_no	OTU_428	k__Fungi	p__	c__	o__	f__	g__	s__
AsPE_yes_SPE_no	OTU_149	k__Fungi	p__	c__	o__	f__	g__	s__
AsPE_yes_SPE_no	OTU_99	k__Fungi	p__Ascomycota	c__Dothideomycetes	o__Dothideomycetes_ord_Incertae_sedis	f__Eremomycetaceae	g__unidentified	s__Eremomycetaceae_sp
AsPE_yes_SPE_no	OTU_1575	k__Fungi	p__Ascomycota	c__Archaeorhizomycetes	o__unidentified_Archaeorhizomycetes_sp	f__unidentified_Archaeorhizomycetes_sp	g__unidentified_Archaeorhizomycetes_sp	s__Archaeorhizomycetes_sp
AsPE_yes_SPE_no	OTU_659	k__Fungi	p__	c__	o__	f__	g__	s__
AsPE_yes_SPE_no	OTU_2967	k__Fungi	p__Basidiomycota	c__Tremellomycetes	o__Filobasidiales	f__Filobasidiaceae	g__Filobasidium	s__Filobasidium_floriforme
AsPE_yes_SPE_no	OTU_994	k__Fungi	p__Ascomycota	c__Eurotiomycetes	o__Eurotiales	f__Aspergillaceae	g__Aspergillus	s__Aspergillus_flavipes
AsPE_yes_SPE_no	OTU_1488	k__Fungi	p__Ascomycota	c__Sordariomycetes	o__Hypocreales	f__Stachybotryaceae	g__Myrothecium	s__Myrothecium_roridum
AsPE_yes_SPE_no	OTU_547	k__Fungi	p__Mucoromycota	c__Mucoromycetes	o__Mucorales	f__Mucoraceae	g__Actinomucor	s__Actinomucor_sp
AsPE_yes_SPE_no	OTU_1205	k__Fungi	p__Ascomycota	c__Sordariomycetes	o__Sordariales	f__Sordariales_fam_Incertae_sedis	g__Staphylotrichum	s__Staphylotrichum_coccosporum
AsPE_yes_SPE_no	OTU_832	k__Fungi	p__Ascomycota	c__Dothideomycetes	o__Pleosporales	f__Pleosporaceae	g__Neocamarosporium	s__Neocamarosporium_sp
AsPE_yes_SPE_no	OTU_1082	k__Fungi	p__Ascomycota	c__Sordariomycetes	o__Hypocreales	f__Stachybotryaceae	g__Striaticonidium	s__Striaticonidium_brachysporum
AsPE_yes_SPE_no	OTU_3324	k__Fungi	p__Ascomycota	c__Dothideomycetes	o__Pleosporales	f__unidentified_Pleosporales_sp	g__unidentified_Pleosporales_sp	s__Pleosporales_sp
AsPE_yes_SPE_no	OTU_517	k__Fungi	p__Basidiomycota	c__Microbotryomycetes	o__Sporidiobolales	f__Sporidiobolaceae	g__Sporobolomyces	s__Sporobolomyces_sp
AsPE_yes_SPE_no	OTU_2423	k__Fungi	p__Ascomycota	c__Sordariomycetes	o__Hypocreales	f__Nectriaceae	g__Ilyonectria	s__Ilyonectria_destructans
AsPE_yes_SPE_no	OTU_896	k__Fungi	p__Ascomycota	c__Sordariomycetes	o__Sordariales	f__Chaetomiaceae	g__unidentified	s__Chaetomiaceae_sp
AsPE_yes_SPE_no	OTU_4436	k__Fungi	p__Ascomycota	c__Eurotiomycetes	o__Eurotiales	f__Aspergillaceae	g__Penicillium	s__Penicillium_chrysogenum
AsPE_yes_SPE_no	OTU_4979	k__Fungi	p__Ascomycota	c__Saccharomycetes	o__Saccharomycetales	f__Pichiaceae	g__Pichia	s__Pichia_membranifaciens
AsPE_yes_SPE_no	OTU_377	k__Fungi	p__Ascomycota	c__Dothideomycetes	o__Pleosporales	f__Pleosporales_fam_Incertae_sedis	g__Matsushimamyces	s__Matsushimamyces_venustum
AsPE_yes_SPE_no	OTU_1042	k__Fungi	p__Ascomycota	c__Sordariomycetes	o__Hypocreales	f__Nectriaceae	g__unidentified	s__Nectriaceae_sp
AsPE_yes_SPE_no	OTU_4807	k__Fungi	p__Glomeromycota	c__unidentified_Glomeromycota_sp	o__unidentified_Glomeromycota_sp	f__unidentified_Glomeromycota_sp	g__unidentified_Glomeromycota_sp	s__Glomeromycota_sp
AsPE_yes_SPE_no	OTU_867	k__Fungi	p__Glomeromycota	c__unidentified_Glomeromycotina	o__unidentified_Glomeromycotina	f__unidentified_Glomeromycotina	g__unidentified_Glomeromycotina	s__Glomeromycotina
AsPE_yes_SPE_no	OTU_2297	k__Fungi	p__Ascomycota	c__Sordariomycetes	o__Glomerellales	f__Plectosphaerellaceae	g__Chordomyces	s__Chordomyces_antarcticus
AsPE_yes_SPE_no	OTU_789	k__Fungi	p__Glomeromycota	c__Glomeromycetes	o__Glomerales	f__Glomeraceae	g__unidentified	s__Glomeraceae_sp
AsPE_yes_SPE_no	OTU_1329	k__Fungi	p__Ascomycota	c__Sordariomycetes	o__Sordariales	f__Chaetomiaceae	g__Subramaniula	s__Subramaniula_irregularis
AsPE_yes_SPE_no	OTU_1538	k__Fungi	p__Olpidiomycota	c__Olpidiomycetes	o__Olpidiales	f__Olpidiaceae	g__unidentified	s__Olpidiaceae_sp
AsPE_yes_SPE_no	OTU_319	k__Fungi	p__Ascomycota	c__Dothideomycetes	o__Pleosporales	f__Pleosporaceae	g__Stemphylium	s__Stemphylium_vesicarium
AsPE_yes_SPE_no	OTU_2006	k__Fungi	p__Ascomycota	c__Sordariomycetes	o__Glomerellales	f__Plectosphaerellaceae	g__unidentified	s__Plectosphaerellaceae_sp
AsPE_yes_SPE_no	OTU_110	k__Fungi	p__Chytridiomycota	c__Rhizophlyctidomycetes	o__Rhizophlyctidales	f__Rhizophlyctidaceae	g__Rhizophlyctis	s__Rhizophlyctis_sp
AsPE_yes_SPE_no	OTU_310	k__Fungi	p__Ascomycota	c__Sordariomycetes	o__Sordariales	f__Chaetomiaceae	g__Mycothermus	s__Mycothermus_thermophilus
AsPE_yes_SPE_no	OTU_1215	k__Fungi	p__Basidiomycota	c__Tremellomycetes	o__Tremellales	f__Bulleribasidiaceae	g__Hannaella	s__Hannaella_sinensis
AsPE_yes_SPE_no	OTU_2553	k__Fungi	p__	c__	o__	f__	g__	s__
AsPE_yes_SPE_no	OTU_873	k__Fungi	p__	c__	o__	f__	g__	s__
AsPE_yes_SPE_no	OTU_745	k__Fungi	p__Ascomycota	c__Sordariomycetes	o__Glomerellales	f__Plectosphaerellaceae	g__Plectosphaerella	s__Plectosphaerella_sp
AsPE_yes_SPE_no	OTU_657	k__Fungi	p__Ascomycota	c__Dothideomycetes	o__Pleosporales	f__Torulaceae	g__Torula	s__Torula_sp
AsPE_yes_SPE_no	OTU_541	k__Fungi	p__Ascomycota	c__Sordariomycetes	o__Hypocreales	f__Hypocreales_fam_Incertae_sedis	g__Acremonium	s__Acremonium_blochii
AsPE_yes_SPE_no	OTU_1831	k__Fungi	p__	c__	o__	f__	g__	s__
AsPE_yes_SPE_no	OTU_1170	k__Fungi	p__Ascomycota	c__Saccharomycetes	o__Saccharomycetales	f__Saccharomycetales_fam_Incertae_sedis	g__Diutina	s__Diutina_catenulata
AsPE_yes_SPE_no	OTU_1301	k__Fungi	p__Rozellomycota	c__unidentified_Rozellomycota_sp	o__unidentified_Rozellomycota_sp	f__unidentified_Rozellomycota_sp	g__unidentified_Rozellomycota_sp	s__Rozellomycota_sp
AsPE_yes_SPE_no	OTU_578	k__Fungi	p__Olpidiomycota	c__Olpidiomycetes	o__Olpidiales	f__Olpidiaceae	g__Olpidium	s__Olpidium_brassicae
AsPE_yes_SPE_no	OTU_889	k__Fungi	p__Ascomycota	c__Archaeorhizomycetes	o__Archaeorhizomycetales	f__Archaeorhizomycetaceae	g__Archaeorhizomyces	s__Archaeorhizomyces_sp
AsPE_yes_SPE_no	OTU_478	k__Fungi	p__Ascomycota	c__Sordariomycetes	o__unidentified_Sordariomycetes_sp	f__unidentified_Sordariomycetes_sp	g__unidentified_Sordariomycetes_sp	s__Sordariomycetes_sp
AsPE_yes_SPE_no	OTU_3687	k__Fungi	p__Ascomycota	c__Dothideomycetes	o__Dothideomycetes_ord_Incertae_sedis	f__Eremomycetaceae	g__Arthrographis	s__Arthrographis_kalrae
AsPE_yes_SPE_no	OTU_2615	k__Fungi	p__Ascomycota	c__Sordariomycetes	o__Sordariales	f__Chaetomiaceae	g__Myceliophthora	s__Myceliophthora_lutea
AsPE_yes_SPE_no	OTU_271	k__Fungi	p__Mucoromycota	c__Mucoromycetes	o__Mucorales	f__Mucoraceae	g__Mucor	s__Mucor_circinelloides
AsPE_yes_SPE_no	OTU_330	k__Fungi	p__Ascomycota	c__Leotiomycetes	o__Helotiales	f__Helotiales_fam_Incertae_sedis	g__Leohumicola	s__Leohumicola_sp
AsPE_yes_SPE_no	OTU_803	k__Fungi	p__	c__	o__	f__	g__	s__
AsPE_yes_SPE_no	OTU_356	k__Fungi	p__Ascomycota	c__Dothideomycetes	o__unidentified_Dothideomycetes_sp	f__unidentified_Dothideomycetes_sp	g__unidentified_Dothideomycetes_sp	s__Dothideomycetes_sp
AsPE_yes_SPE_no	OTU_779	k__Fungi	p__Mortierellomycota	c__Mortierellomycetes	o__Mortierellales	f__Mortierellaceae	g__unidentified	s__Mortierellaceae_sp
AsPE_yes_SPE_no	OTU_192	k__Fungi	p__Ascomycota	c__Sordariomycetes	o__Microascales	f__Microascaceae	g__Microascus	s__Microascus_trigonosporus
AsPE_yes_SPE_no	OTU_384	k__Fungi	p__Ascomycota	c__Dothideomycetes	o__Pleosporales	f__unidentified_Pleosporales_sp	g__unidentified_Pleosporales_sp	s__Pleosporales_sp
AsPE_yes_SPE_no	OTU_996	k__Fungi	p__	c__	o__	f__	g__	s__
AsPE_yes_SPE_no	OTU_214	k__Fungi	p__Ascomycota	c__Dothideomycetes	o__Capnodiales	f__Cladosporiaceae	g__Cladosporium	s__Cladosporium_sphaerospermum
AsPE_yes_SPE_no	OTU_2732	k__Fungi	p__Glomeromycota	c__Glomeromycetes	o__Glomerales	f__Glomeraceae	g__unidentified	s__Glomeraceae_sp
AsPE_yes_SPE_no	OTU_509	k__Fungi	p__	c__	o__	f__	g__	s__
AsPE_yes_SPE_no	OTU_314	k__Fungi	p__	c__	o__	f__	g__	s__
AsPE_yes_SPE_no	OTU_545	k__Fungi	p__Ascomycota	c__Eurotiomycetes	o__Onygenales	f__Gymnoascaceae	g__Gymnoascus	s__Gymnoascus_sp
AsPE_yes_SPE_no	OTU_1291	k__Fungi	p__Mortierellomycota	c__Mortierellomycetes	o__Mortierellales	f__Mortierellaceae	g__Mortierella	s__Mortierella_sp
AsPE_yes_SPE_no	OTU_658	k__Fungi	p__Ascomycota	c__Sordariomycetes	o__Microascales	f__Microascaceae	g__Pithoascus	s__Pithoascus_nidicola
AsPE_yes_SPE_no	OTU_123	k__Fungi	p__Ascomycota	c__Sordariomycetes	o__Glomerellales	f__Plectosphaerellaceae	g__Acrostalagmus	s__Acrostalagmus_annulatus
AsPE_yes_SPE_no	OTU_1404	k__Fungi	p__Rozellomycota	c__Rozellomycotina_cls_Incertae_sedis	o__GS04	f__unidentified_GS04_sp	g__unidentified_GS04_sp	s__GS04_sp
AsPE_yes_SPE_no	OTU_242	k__Fungi	p__Ascomycota	c__Sordariomycetes	o__Microascales	f__Microascaceae	g__Kernia	s__Kernia_sp
AsPE_yes_SPE_no	OTU_691	k__Fungi	p__Ascomycota	c__Sordariomycetes	o__Sordariales	f__unidentified_Sordariales_sp	g__unidentified_Sordariales_sp	s__Sordariales_sp
AsPE_yes_SPE_no	OTU_2009	k__Fungi	p__	c__	o__	f__	g__	s__
AsPE_yes_SPE_no	OTU_168	k__Fungi	p__Basidiomycota	c__Tremellomycetes	o__Filobasidiales	f__Filobasidiaceae	g__Filobasidium	s__Filobasidium_sp
AsPE_yes_SPE_no	OTU_785	k__Fungi	p__	c__	o__	f__	g__	s__
AsPE_yes_SPE_no	OTU_1001	No	blast	hit	None	None
AsPE_yes_SPE_no	OTU_348	k__Fungi	p__Basidiomycota	c__Tremellomycetes	o__Filobasidiales	f__Filobasidiaceae	g__Filobasidium	s__Filobasidium_sp
AsPE_yes_SPE_no	OTU_259	k__Fungi	p__Chytridiomycota	c__Spizellomycetes	o__Spizellomycetales	f__unidentified_Spizellomycetales_sp	g__unidentified_Spizellomycetales_sp	s__Spizellomycetales_sp
AsPE_yes_SPE_no	OTU_1315	k__Fungi	p__Ascomycota	c__unidentified_Ascomycota_sp	o__unidentified_Ascomycota_sp	f__unidentified_Ascomycota_sp	g__unidentified_Ascomycota_sp	s__Ascomycota_sp
AsPE_yes_SPE_no	OTU_328	k__Fungi	p__Basidiomycota	c__Tremellomycetes	o__Tremellales	f__Bulleribasidiaceae	g__Hannaella	s__Hannaella_luteola
AsPE_yes_SPE_no	OTU_260	k__Fungi	p__	c__	o__	f__	g__	s__
AsPE_yes_SPE_no	OTU_566	k__Fungi	p__Basidiomycota	c__Agaricomycetes	o__Corticiales	f__Vuilleminiaceae	g__Australovuilleminia	s__Australovuilleminia_coccinea
AsPE_yes_SPE_no	OTU_1847	k__Fungi	p__	c__	o__	f__	g__	s__
AsPE_yes_SPE_no	OTU_262	k__Fungi	p__Ascomycota	c__Sordariomycetes	o__Microascales	f__Microascaceae	g__Acaulium	s__Acaulium_sp
AsPE_yes_SPE_no	OTU_1260	k__Fungi	p__Basidiomycota	c__Agaricomycetes	o__Agaricales	f__Omphalotaceae	g__Lentinula	s__Lentinula_edodes
AsPE_yes_SPE_no	OTU_2119	k__Fungi	p__	c__	o__	f__	g__	s__
AsPE_yes_SPE_no	OTU_4945	k__Fungi	p__Ascomycota	c__Eurotiomycetes	o__Chaetothyriales	f__Herpotrichiellaceae	g__Phialophora	s__Phialophora_sp
AsPE_yes_SPE_no	OTU_1055	k__Fungi	p__Ascomycota	c__Eurotiomycetes	o__Eurotiales	f__Aspergillaceae	g__Penicillium	s__Penicillium_sp
AsPE_yes_SPE_no	OTU_1629	k__Fungi	p__Basidiomycota	c__Tremellomycetes	o__Trichosporonales	f__Trichosporonaceae	g__Trichosporon	s__Trichosporon_asahii
AsPE_yes_SPE_no	OTU_205	k__Fungi	p__Ascomycota	c__Sordariomycetes	o__Glomerellales	f__Plectosphaerellaceae	g__unidentified	s__Plectosphaerellaceae_sp
AsPE_yes_SPE_no	OTU_582	k__Fungi	p__Basidiomycota	c__Tremellomycetes	o__Filobasidiales	f__Piskurozymaceae	g__Solicoccozyma	s__Solicoccozyma_terrea
AsPE_yes_SPE_no	OTU_827	k__Fungi	p__Ascomycota	c__Dothideomycetes	o__Pleosporales	f__Didymosphaeriaceae	g__Pseudopithomyces	s__Pseudopithomyces_chartarum
AsPE_yes_SPE_no	OTU_5073	k__Fungi	p__	c__	o__	f__	g__	s__
AsPE_yes_SPE_no	OTU_2115	k__Fungi	p__Ascomycota	c__Leotiomycetes	o__Erysiphales	f__Erysiphaceae	g__Microidium	s__Microidium_phyllanthi
AsPE_yes_SPE_no	OTU_600	k__Fungi	p__Ascomycota	c__Dothideomycetes	o__Pleosporales	f__Melanommataceae	g__unidentified	s__Melanommataceae_sp
AsPE_yes_SPE_no	OTU_1605	k__Fungi	p__Ascomycota	c__Eurotiomycetes	o__Eurotiales	f__Aspergillaceae	g__Aspergillus	s__Aspergillus_penicillioides
AsPE_yes_SPE_no	OTU_2413	k__Fungi	p__Ascomycota	c__Leotiomycetes	o__Helotiales	f__Vibrisseaceae	g__Phialocephala	s__Phialocephala_fortinii
AsPE_no_SPE_yes	OTU_455	k__Fungi	p__Ascomycota	c__Dothideomycetes	o__Pleosporales	f__Periconiaceae	g__Periconia	s__Periconia_sp
AsPE_no_SPE_yes	OTU_2209	k__Fungi	p__Ascomycota	c__Dothideomycetes	o__Pleosporales	f__Pleosporaceae	g__Cochliobolus	s__Cochliobolus_sp
AsPE_no_SPE_yes	OTU_4784	k__Fungi	p__Ascomycota	c__Sordariomycetes	o__Hypocreales	f__Nectriaceae	g__Fusarium	s__Fusarium_solani
AsPE_no_SPE_yes	OTU_5019	k__Fungi	p__Ascomycota	c__Sordariomycetes	o__Glomerellales	f__Plectosphaerellaceae	g__unidentified	s__Plectosphaerellaceae_sp
AsPE_no_SPE_yes	OTU_1176	k__Fungi	p__Ascomycota	c__Dothideomycetes	o__Minutisphaerales	f__Minutisphaeraceae	g__Minutisphaera	s__Minutisphaera_aspera
AsPE_no_SPE_yes	OTU_3965	k__Fungi	p__Ascomycota	c__Sordariomycetes	o__Microascales	f__Microascaceae	g__unidentified	s__Microascaceae_sp
AsPE_no_SPE_yes	OTU_5165	k__Fungi	p__Ascomycota	c__Archaeorhizomycetes	o__Archaeorhizomycetales	f__Archaeorhizomycetaceae	g__Archaeorhizomyces	s__Archaeorhizomyces_sp
AsPE_no_SPE_yes	OTU_837	k__Fungi	p__	c__	o__	f__	g__	s__
AsPE_no_SPE_yes	OTU_3434	k__Fungi	p__Glomeromycota	c__Glomeromycetes	o__Glomerales	f__Glomeraceae	g__unidentified	s__Glomeraceae_sp
AsPE_no_SPE_yes	OTU_2954	k__Fungi	p__	c__	o__	f__	g__	s__
AsPE_no_SPE_yes	OTU_4740	k__Fungi	p__Glomeromycota	c__unidentified_Glomeromycota_sp	o__unidentified_Glomeromycota_sp	f__unidentified_Glomeromycota_sp	g__unidentified_Glomeromycota_sp	s__Glomeromycota_sp
AsPE_no_SPE_yes	OTU_1645	k__Fungi	p__Glomeromycota	c__Glomeromycetes	o__Glomerales	f__Glomeraceae	g__Septoglomus	s__Septoglomus_furcatum
AsPE_no_SPE_yes	OTU_467	k__Fungi	p__Ascomycota	c__Sordariomycetes	o__Hypocreales	f__Cordycipitaceae	g__Beauveria	s__Beauveria_bassiana
AsPE_no_SPE_yes	OTU_2428	k__Fungi	p__Glomeromycota	c__Glomeromycetes	o__Glomerales	f__Glomeraceae	g__unidentified	s__Glomeraceae_sp
AsPE_no_SPE_yes	OTU_1152	k__Fungi	p__	c__	o__	f__	g__	s__
AsPE_no_SPE_yes	OTU_579	k__Fungi	p__Ascomycota	c__Eurotiomycetes	o__Eurotiales	f__Aspergillaceae	g__Penicillium	s__Penicillium_sp
AsPE_no_SPE_yes	OTU_935	k__Fungi	p__	c__	o__	f__	g__	s__
AsPE_no_SPE_yes	OTU_512	k__Fungi	p__Ascomycota	c__Eurotiomycetes	o__Eurotiales	f__Aspergillaceae	g__Aspergillus	s__Aspergillus_ochraceopetaliformis
AsPE_no_SPE_yes	OTU_1040	k__Fungi	p__Ascomycota	c__Sordariomycetes	o__Sordariales	f__Sordariaceae	g__Neurospora	s__Neurospora_sp
AsPE_no_SPE_yes	OTU_1164	k__Fungi	p__Ascomycota	c__Sordariomycetes	o__Glomerellales	f__Glomerellaceae	g__Colletotrichum	s__Colletotrichum_gloeosporioides
AsPE_no_SPE_yes	OTU_1251	No	blast	hit	None	None
AsPE_no_SPE_yes	OTU_4074	k__Fungi	p__Ascomycota	c__Sordariomycetes	o__Sordariales	f__Chaetomiaceae	g__Chaetomium	s__Chaetomium_mareoticum
AsPE_no_SPE_yes	OTU_165	k__Fungi	p__Ascomycota	c__Sordariomycetes	o__Xylariales	f__unidentified_Xylariales_sp	g__unidentified_Xylariales_sp	s__Xylariales_sp
AsPE_no_SPE_yes	OTU_729	k__Fungi	p__Ascomycota	c__Pezizomycetes	o__Pezizales	f__Pyronemataceae	g__unidentified	s__Pyronemataceae_sp
AsPE_no_SPE_yes	OTU_1110	k__Fungi	p__Glomeromycota	c__unidentified_Glomeromycotina	o__unidentified_Glomeromycotina	f__unidentified_Glomeromycotina	g__unidentified_Glomeromycotina	s__Glomeromycotina
AsPE_no_SPE_yes	OTU_1322	k__Fungi	p__	c__	o__	f__	g__	s__
AsPE_no_SPE_yes	OTU_654	k__Fungi	p__Ascomycota	c__Eurotiomycetes	o__Eurotiales	f__Trichocomaceae	g__Talaromyces	s__Talaromyces_verruculosus
AsPE_no_SPE_yes	OTU_3775	k__Fungi	p__Basidiomycota	c__Agaricomycetes	o__Sebacinales	f__Sebacinaceae	g__Sebacina	s__Sebacina_sp
AsPE_no_SPE_yes	OTU_1203	k__Fungi	p__Ascomycota	c__Dothideomycetes	o__Pleosporales	f__Sporormiaceae	g__Westerdykella	s__Westerdykella_angulata
AsPE_no_SPE_yes	OTU_5133	k__Fungi	p__Glomeromycota	c__Glomeromycetes	o__Glomerales	f__Glomeraceae	g__Glomus	s__Glomus_sp
AsPE_no_SPE_yes	OTU_64	k__Fungi	p__Ascomycota	c__Leotiomycetes	o__Helotiales	f__Hyaloscyphaceae	g__unidentified	s__Hyaloscyphaceae_sp
AsPE_no_SPE_yes	OTU_101	k__Fungi	p__	c__	o__	f__	g__	s__
AsPE_no_SPE_yes	OTU_4544	k__Fungi	p__Glomeromycota	c__Glomeromycetes	o__Glomerales	f__Glomeraceae	g__Glomus	s__Glomus_sp
AsPE_no_SPE_yes	OTU_446	k__Fungi	p__Ascomycota	c__Dothideomycetes	o__Capnodiales	f__Cladosporiaceae	g__Cladosporium	s__Cladosporium_halotolerans
AsPE_no_SPE_yes	OTU_1557	k__Fungi	p__Ascomycota	c__Eurotiomycetes	o__Eurotiales	f__Aspergillaceae	g__Penicillium	s__Penicillium_maclennaniae
AsPE_no_SPE_yes	OTU_2341	k__Fungi	p__	c__	o__	f__	g__	s__
AsPE_no_SPE_yes	OTU_3497	k__Fungi	p__Ascomycota	c__Eurotiomycetes	o__Eurotiales	f__Aspergillaceae	g__Penicillium	s__Penicillium_glabrum
AsPE_no_SPE_yes	OTU_668	k__Fungi	p__Ascomycota	c__Pezizomycetes	o__Pezizales	f__Pezizaceae	g__Peziza	s__Peziza_granularis
AsPE_no_SPE_yes	OTU_1686	k__Fungi	p__	c__	o__	f__	g__	s__
AsPE_no_SPE_yes	OTU_602	k__Fungi	p__	c__	o__	f__	g__	s__
AsPE_no_SPE_yes	OTU_1751	k__Fungi	p__	c__	o__	f__	g__	s__
AsPE_no_SPE_yes	OTU_1013	k__Fungi	p__Ascomycota	c__Eurotiomycetes	o__Eurotiales	f__Aspergillaceae	g__unidentified	s__Aspergillaceae_sp
AsPE_no_SPE_yes	OTU_4582	k__Fungi	p__Glomeromycota	c__Glomeromycetes	o__Glomerales	f__Glomeraceae	g__unidentified	s__Glomeraceae_sp
AsPE_no_SPE_yes	OTU_1391	k__Fungi	p__	c__	o__	f__	g__	s__
AsPE_no_SPE_yes	OTU_1935	k__Fungi	p__	c__	o__	f__	g__	s__
AsPE_no_SPE_yes	OTU_878	k__Fungi	p__Ascomycota	c__Sordariomycetes	o__Microascales	f__Microascaceae	g__Scopulariopsis	s__Scopulariopsis_brumptii
AsPE_no_SPE_yes	OTU_409	k__Fungi	p__Mortierellomycota	c__Mortierellomycetes	o__Mortierellales	f__unidentified_Mortierellales_sp	g__unidentified_Mortierellales_sp	s__Mortierellales_sp
AsPE_no_SPE_yes	OTU_4870	k__Fungi	p__Ascomycota	c__Sordariomycetes	o__Hypocreales	f__Hypocreales_fam_Incertae_sedis	g__Acremonium	s__Acremonium_antarcticum
AsPE_no_SPE_yes	OTU_904	k__Fungi	p__Glomeromycota	c__Glomeromycetes	o__Glomerales	f__Glomeraceae	g__unidentified	s__Glomeraceae_sp
AsPE_no_SPE_yes	OTU_3190	k__Fungi	p__	c__	o__	f__	g__	s__
AsPE_no_SPE_yes	OTU_1506	k__Fungi	p__Mortierellomycota	c__Mortierellomycetes	o__Mortierellales	f__Mortierellaceae	g__Mortierella	s__Mortierella_sp
AsPE_no_SPE_yes	OTU_456	k__Fungi	p__	c__	o__	f__	g__	s__
AsPE_no_SPE_yes	OTU_257	k__Fungi	p__	c__	o__	f__	g__	s__
AsPE_no_SPE_yes	OTU_1986	k__Fungi	p__Ascomycota	c__Sordariomycetes	o__Sordariales	f__Chaetomiaceae	g__unidentified	s__Chaetomiaceae_sp
AsPE_no_SPE_yes	OTU_1262	k__Fungi	p__Basidiomycota	c__Tremellomycetes	o__Tremellales	f__Rhynchogastremataceae	g__Papiliotrema	s__Papiliotrema_laurentii
AsPE_no_SPE_yes	OTU_405	k__Fungi	p__Basidiomycota	c__Tremellomycetes	o__unidentified_Tremellomycetes_sp	f__unidentified_Tremellomycetes_sp	g__unidentified_Tremellomycetes_sp	s__Tremellomycetes_sp
AsPE_no_SPE_yes	OTU_2465	k__Fungi	p__Ascomycota	c__Dothideomycetes	o__Pleosporales	f__Sporormiaceae	g__Westerdykella	s__Westerdykella_sp
AsPE_no_SPE_yes	OTU_1135	k__Fungi	p__Ascomycota	c__Sordariomycetes	o__Hypocreales	f__Nectriaceae	g__Fusarium	s__Fusarium_penzigii
AsPE_no_SPE_yes	OTU_998	k__Fungi	p__Ascomycota	c__Dothideomycetes	o__Pleosporales	f__Phaeosphaeriaceae	g__Paraphoma	s__Paraphoma_sp
AsPE_no_SPE_yes	OTU_764	k__Fungi	p__Ascomycota	c__Sordariomycetes	o__Hypocreales	f__Nectriaceae	g__Volutella	s__Volutella_ciliata
AsPE_no_SPE_yes	OTU_1756	k__Fungi	p__Ascomycota	c__Eurotiomycetes	o__Eurotiales	f__Trichocomaceae	g__Talaromyces	s__Talaromyces_sp
AsPE_no_SPE_yes	OTU_744	k__Fungi	p__Ascomycota	c__Sordariomycetes	o__Coniochaetales	f__Coniochaetaceae	g__Coniochaeta	s__Coniochaeta_fasciculata
AsPE_no_SPE_yes	OTU_2860	k__Fungi	p__Ascomycota	c__Eurotiomycetes	o__Eurotiales	f__Aspergillaceae	g__Aspergillus	s__Aspergillus_versicolor
AsPE_no_SPE_yes	OTU_5200	k__Fungi	p__	c__	o__	f__	g__	s__
AsPE_no_SPE_yes	OTU_1796	k__Fungi	p__Ascomycota	c__Sordariomycetes	o__Sordariales	f__Chaetomiaceae	g__Zopfiella	s__Zopfiella_pilifera
AsPE_no_SPE_yes	OTU_1640	k__Fungi	p__Glomeromycota	c__Glomeromycetes	o__Glomerales	f__Glomeraceae	g__unidentified	s__Glomeraceae_sp
AsPE_no_SPE_yes	OTU_2964	k__Fungi	p__Mortierellomycota	c__Mortierellomycetes	o__Mortierellales	f__Mortierellaceae	g__Mortierella	s__Mortierella_sp
AsPE_no_SPE_yes	OTU_4164	k__Fungi	p__Ascomycota	c__Sordariomycetes	o__Hypocreales	f__Nectriaceae	g__Fusarium	s__Fusarium_sp
AsPE_no_SPE_yes	OTU_1325	k__Fungi	p__	c__	o__	f__	g__	s__
AsPE_no_SPE_yes	OTU_2922	k__Fungi	p__Glomeromycota	c__Glomeromycetes	o__Glomerales	f__Glomeraceae	g__unidentified	s__Glomeraceae_sp
AsPE_no_SPE_yes	OTU_151	k__Fungi	p__	c__	o__	f__	g__	s__
AsPE_no_SPE_yes	OTU_3011	k__Fungi	p__	c__	o__	f__	g__	s__
AsPE_no_SPE_yes	OTU_4762	k__Fungi	p__Ascomycota	c__Sordariomycetes	o__Sordariales	f__Lasiosphaeriaceae	g__Cladorrhinum	s__Cladorrhinum_hyalocarpum
AsPE_no_SPE_yes	OTU_3397	k__Fungi	p__Mortierellomycota	c__Mortierellomycetes	o__Mortierellales	f__Mortierellaceae	g__unidentified	s__Mortierellaceae_sp
AsPE_no_SPE_yes	OTU_1199	k__Fungi	p__	c__	o__	f__	g__	s__
AsPE_no_SPE_yes	OTU_2265	k__Fungi	p__	c__	o__	f__	g__	s__
AsPE_no_SPE_yes	OTU_3730	k__Fungi	p__Ascomycota	c__Leotiomycetes	o__Thelebolales	f__Pseudeurotiaceae	g__Pseudogymnoascus	s__Pseudogymnoascus_sp
AsPE_no_SPE_yes	OTU_2640	k__Fungi	p__	c__	o__	f__	g__	s__
AsPE_no_SPE_yes	OTU_4628	k__Fungi	p__Ascomycota	c__Sordariomycetes	o__Microascales	f__Microascaceae	g__Kernia	s__Kernia_pachypleura
AsPE_no_SPE_yes	OTU_2258	k__Fungi	p__Ascomycota	c__Dothideomycetes	o__Pleosporales	f__Lentitheciaceae	g__Darksidea	s__Darksidea_sp
AsPE_no_SPE_yes	OTU_3807	k__Fungi	p__Ascomycota	c__Sordariomycetes	o__Hypocreales	f__Nectriaceae	g__Fusarium	s__Fusarium_proliferatum
AsPE_no_SPE_yes	OTU_3875	k__Fungi	p__Ascomycota	c__Sordariomycetes	o__Hypocreales	f__Nectriaceae	g__Fusarium	s__Fusarium_sp
AsPE_no_SPE_yes	OTU_769	k__Fungi	p__Ascomycota	c__Sordariomycetes	o__Sordariales	f__Chaetomiaceae	g__unidentified	s__Chaetomiaceae_sp
AsPE_no_SPE_yes	OTU_1401	k__Fungi	p__Basidiomycota	c__Tremellomycetes	o__Tremellales	f__Rhynchogastremataceae	g__Papiliotrema	s__Papiliotrema_sp
AsPE_no_SPE_yes	OTU_2014	k__Fungi	p__Ascomycota	c__Archaeorhizomycetes	o__Archaeorhizomycetales	f__Archaeorhizomycetaceae	g__Archaeorhizomyces	s__Archaeorhizomyces_sp
AsPE_no_SPE_yes	OTU_2206	k__Fungi	p__Glomeromycota	c__Glomeromycetes	o__Glomerales	f__Glomeraceae	g__Septoglomus	s__Septoglomus_furcatum
AsPE_no_SPE_yes	OTU_3503	k__Fungi	p__Ascomycota	c__Sordariomycetes	o__Hypocreales	f__Stachybotryaceae	g__Myrothecium	s__Myrothecium_sp
AsPE_no_SPE_yes	OTU_775	k__Fungi	p__Ascomycota	c__Sordariomycetes	o__Hypocreales	f__Clavicipitaceae	g__Collarina	s__Collarina_aurantiaca
AsPE_no_SPE_yes	OTU_299	k__Fungi	p__	c__	o__	f__	g__	s__
AsPE_no_SPE_yes	OTU_1813	k__Fungi	p__Ascomycota	c__Sordariomycetes	o__Hypocreales	f__Nectriaceae	g__Fusarium	s__Fusarium_oxysporum
AsPE_no_SPE_yes	OTU_893	k__Fungi	p__Ascomycota	c__Sordariomycetes	o__Xylariales	f__Sporocadaceae	g__Neopestalotiopsis	s__Neopestalotiopsis_clavispora
AsPE_no_SPE_yes	OTU_3346	k__Fungi	p__Ascomycota	c__Sordariomycetes	o__Glomerellales	f__Plectosphaerellaceae	g__Plectosphaerella	s__Plectosphaerella_cucumerina
AsPE_no_SPE_yes	OTU_870	k__Fungi	p__Ascomycota	c__Sordariomycetes	o__Sordariales	f__Chaetomiaceae	g__Humicola	s__Humicola_sp
AsPE_no_SPE_yes	OTU_333	k__Fungi	p__Ascomycota	c__Pezizomycetes	o__Pezizales	f__Pyronemataceae	g__Pseudotricharina	s__Pseudotricharina_intermedia
AsPE_no_SPE_yes	OTU_1446	k__Fungi	p__	c__	o__	f__	g__	s__
AsPE_no_SPE_yes	OTU_2577	k__Fungi	p__Ascomycota	c__Sordariomycetes	o__Hypocreales	f__Nectriaceae	g__Fusarium	s__Fusarium_sp
AsPE_no_SPE_yes	OTU_4195	k__Fungi	p__Glomeromycota	c__Glomeromycetes	o__Glomerales	f__Glomeraceae	g__unidentified	s__Glomeraceae_sp
AsPE_no_SPE_yes	OTU_1579	k__Fungi	p__Ascomycota	c__Sordariomycetes	o__Hypocreales	f__Cordycipitaceae	g__Parengyodontium	s__Parengyodontium_album
AsPE_no_SPE_yes	OTU_2858	k__Fungi	p__	c__	o__	f__	g__	s__
AsPE_no_SPE_yes	OTU_3544	k__Fungi	p__	c__	o__	f__	g__	s__
AsPE_no_SPE_yes	OTU_984	k__Fungi	p__Glomeromycota	c__Glomeromycetes	o__Gigasporales	f__Gigasporaceae	g__Cetraspora	s__Cetraspora_sp
AsPE_no_SPE_yes	OTU_866	k__Fungi	p__Ascomycota	c__Leotiomycetes	o__Helotiales	f__unidentified_Helotiales_sp	g__unidentified_Helotiales_sp	s__Helotiales_sp
AsPE_no_SPE_yes	OTU_919	k__Fungi	p__Ascomycota	c__Sordariomycetes	o__Hypocreales	f__Hypocreaceae	g__Trichoderma	s__Trichoderma_sp
AsPE_no_SPE_yes	OTU_4094	k__Fungi	p__Glomeromycota	c__Glomeromycetes	o__Glomerales	f__Glomeraceae	g__unidentified	s__Glomeraceae_sp
AsPE_no_SPE_yes	OTU_3213	k__Fungi	p__	c__	o__	f__	g__	s__
AsPE_no_SPE_yes	OTU_3231	k__Fungi	p__Ascomycota	c__Sordariomycetes	o__Hypocreales	f__Nectriaceae	g__Fusarium	s__Fusarium_proliferatum
AsPE_no_SPE_yes	OTU_302	k__Fungi	p__Ascomycota	c__Eurotiomycetes	o__Onygenales	f__unidentified_Onygenales_sp	g__unidentified_Onygenales_sp	s__Onygenales_sp
AsPE_no_SPE_yes	OTU_403	k__Fungi	p__Ascomycota	c__Eurotiomycetes	o__Onygenales	f__Onygenales_fam_Incertae_sedis	g__Chrysosporium	s__Chrysosporium_sp
AsPE_no_SPE_yes	OTU_840	k__Fungi	p__Rozellomycota	c__unidentified_Rozellomycota_sp	o__unidentified_Rozellomycota_sp	f__unidentified_Rozellomycota_sp	g__unidentified_Rozellomycota_sp	s__Rozellomycota_sp
AsPE_no_SPE_yes	OTU_466	k__Fungi	p__	c__	o__	f__	g__	s__
AsPE_no_SPE_yes	OTU_459	k__Fungi	p__Basidiomycota	c__Agaricomycetes	o__Agaricales	f__Stephanosporaceae	g__Myriococcum	s__Myriococcum_praecox
AsPE_no_SPE_yes	OTU_973	k__Fungi	p__Ascomycota	c__Sordariomycetes	o__Hypocreales	f__Clavicipitaceae	g__Metarhizium	s__Metarhizium_sp
AsPE_no_SPE_yes	OTU_1731	k__Fungi	p__Ascomycota	c__Sordariomycetes	o__Hypocreales	f__Stachybotryaceae	g__Alfaria	s__Alfaria_sp
AsPE_no_SPE_yes	OTU_2507	k__Fungi	p__Rozellomycota	c__Rozellomycotina_cls_Incertae_sedis	o__GS11	f__unidentified_GS11_sp	g__unidentified_GS11_sp	s__GS11_sp
AsPE_no_SPE_yes	OTU_54	k__Fungi	p__Basidiomycota	c__Agaricomycetes	o__Agaricales	f__Psathyrellaceae	g__Coprinellus	s__Coprinellus_sp
AsPE_no_SPE_yes	OTU_2236	k__Fungi	p__Ascomycota	c__Eurotiomycetes	o__Eurotiales	f__Aspergillaceae	g__Penicillium	s__Penicillium_sp
AsPE_no_SPE_yes	OTU_1386	k__Fungi	p__Ascomycota	c__Sordariomycetes	o__Hypocreales	f__Nectriaceae	g__Gibberella	s__Gibberella_intricans
AsPE_no_SPE_yes	OTU_802	k__Fungi	p__Ascomycota	c__Pezizomycetes	o__Pezizales	f__Ascodesmidaceae	g__Ascodesmis	s__Ascodesmis_sphaerospora
AsPE_no_SPE_yes	OTU_80	k__Fungi	p__	c__	o__	f__	g__	s__
AsPE_no_SPE_yes	OTU_130	k__Fungi	p__	c__	o__	f__	g__	s__
AsPE_no_SPE_yes	OTU_2172	k__Fungi	p__Ascomycota	c__Leotiomycetes	o__Helotiales	f__unidentified_Helotiales_sp	g__unidentified_Helotiales_sp	s__Helotiales_sp
AsPE_no_SPE_yes	OTU_560	k__Fungi	p__Glomeromycota	c__Glomeromycetes	o__Glomerales	f__Glomeraceae	g__unidentified	s__Glomeraceae_sp
AsPE_no_SPE_yes	OTU_3016	k__Fungi	p__Ascomycota	c__Sordariomycetes	o__Hypocreales	f__Nectriaceae	g__Fusarium	s__Fusarium_nematophilum
AsPE_no_SPE_yes	OTU_3583	k__Fungi	p__Ascomycota	c__Sordariomycetes	o__Hypocreales	f__Hypocreaceae	g__Trichoderma	s__Trichoderma_citrinum
AsPE_no_SPE_yes	OTU_3878	k__Fungi	p__Ascomycota	c__Sordariomycetes	o__Glomerellales	f__Plectosphaerellaceae	g__Plectosphaerella	s__Plectosphaerella_niemeijerarum
AsPE_no_SPE_yes	OTU_2899	k__Fungi	p__Ascomycota	c__unidentified_Ascomycota_sp	o__unidentified_Ascomycota_sp	f__unidentified_Ascomycota_sp	g__unidentified_Ascomycota_sp	s__Ascomycota_sp
AsPE_no_SPE_yes	OTU_4673	k__Fungi	p__Ascomycota	c__Sordariomycetes	o__Hypocreales	f__Nectriaceae	g__Fusarium	s__Fusarium_delphinoides
AsPE_no_SPE_yes	OTU_4275	k__Fungi	p__Ascomycota	c__Dothideomycetes	o__Pleosporales	f__unidentified_Pleosporales_sp	g__unidentified_Pleosporales_sp	s__Pleosporales_sp
AsPE_no_SPE_yes	OTU_661	k__Fungi	p__Chytridiomycota	c__	o__	f__	g__	s__
AsPE_no_SPE_yes	OTU_1468	No	blast	hit	None	None
AsPE_no_SPE_yes	OTU_921	k__Fungi	p__Ascomycota	c__Sordariomycetes	o__Hypocreales	f__Nectriaceae	g__Lasionectria	s__Lasionectria_sp
AsPE_no_SPE_yes	OTU_1953	k__Fungi	p__Ascomycota	c__Orbiliomycetes	o__Orbiliales	f__Orbiliaceae	g__Arthrobotrys	s__Arthrobotrys_thaumasia
AsR_yes_SR_no	OTU_2477	k__Fungi	p__	c__	o__	f__	g__	s__
AsR_yes_SR_no	OTU_379	k__Fungi	p__Ascomycota	c__Sordariomycetes	o__Sordariales	f__Sordariales_fam_Incertae_sedis	g__Papulaspora	s__Papulaspora_pisicola
AsR_yes_SR_no	OTU_462	k__Fungi	p__Ascomycota	c__Dothideomycetes	o__Dothideomycetes_ord_Incertae_sedis	f__Eremomycetaceae	g__Rhexothecium	s__Rhexothecium_sp
AsR_yes_SR_no	OTU_1216	k__Fungi	p__	c__	o__	f__	g__	s__
AsR_yes_SR_no	OTU_941	k__Fungi	p__Ascomycota	c__Sordariomycetes	o__unidentified_Sordariomycetes_sp	f__unidentified_Sordariomycetes_sp	g__unidentified_Sordariomycetes_sp	s__Sordariomycetes_sp
AsR_yes_SR_no	OTU_603	k__Fungi	p__Ascomycota	c__Eurotiomycetes	o__Onygenales	f__Onygenales_fam_Incertae_sedis	g__Chrysosporium	s__Chrysosporium_sp
AsR_yes_SR_no	OTU_617	k__Fungi	p__Ascomycota	c__Leotiomycetes	o__Helotiales	f__unidentified_Helotiales_sp	g__unidentified_Helotiales_sp	s__Helotiales_sp
AsR_yes_SR_no	OTU_1266	k__Fungi	p__Ascomycota	c__Sordariomycetes	o__Microascales	f__Microascaceae	g__Scopulariopsis	s__Scopulariopsis_flava
AsR_yes_SR_no	OTU_190	k__Fungi	p__Basidiomycota	c__Microbotryomycetes	o__Sporidiobolales	f__Sporidiobolaceae	g__Rhodotorula	s__Rhodotorula_kratochvilovae
AsR_yes_SR_no	OTU_1560	k__Fungi	p__	c__	o__	f__	g__	s__
AsR_yes_SR_no	OTU_634	k__Fungi	p__	c__	o__	f__	g__	s__
AsR_yes_SR_no	OTU_571	k__Fungi	p__Ascomycota	c__Eurotiomycetes	o__Onygenales	f__Gymnoascaceae	g__Disarticulatus	s__Disarticulatus_indicus
AsR_yes_SR_no	OTU_4036	k__Fungi	p__Ascomycota	c__Sordariomycetes	o__Microascales	f__Microascaceae	g__Scedosporium	s__Scedosporium_boydii
AsR_yes_SR_no	OTU_413	k__Fungi	p__Ascomycota	c__Sordariomycetes	o__Sordariales	f__unidentified_Sordariales_sp	g__unidentified_Sordariales_sp	s__Sordariales_sp
AsR_yes_SR_no	OTU_979	k__Fungi	p__Ascomycota	c__Saccharomycetes	o__Saccharomycetales	f__Saccharomycetales_fam_Incertae_sedis	g__Diutina	s__Diutina_rugosa
AsR_yes_SR_no	OTU_404	k__Fungi	p__Basidiomycota	c__Agaricomycetes	o__Sebacinales	f__Serendipitaceae	g__Serendipita	s__Serendipita_indica
AsR_yes_SR_no	OTU_2450	k__Fungi	p__Ascomycota	c__Sordariomycetes	o__Xylariales	f__Xylariaceae	g__Nodulisporium	s__Nodulisporium_sp
AsR_yes_SR_no	OTU_1273	k__Fungi	p__Ascomycota	c__Sordariomycetes	o__Hypocreales	f__Stachybotryaceae	g__Striatibotrys	s__Striatibotrys_rhabdospora
AsR_yes_SR_no	OTU_334	k__Fungi	p__Ascomycota	c__Saccharomycetes	o__Saccharomycetales	f__Metschnikowiaceae	g__Metschnikowia	s__Metschnikowia_sp
AsR_yes_SR_no	OTU_854	k__Fungi	p__	c__	o__	f__	g__	s__
AsR_yes_SR_no	OTU_1460	k__Fungi	p__Glomeromycota	c__Paraglomeromycetes	o__Paraglomerales	f__Paraglomeraceae	g__Paraglomus	s__Paraglomus_laccatum
AsR_yes_SR_no	OTU_808	k__Fungi	p__Ascomycota	c__Archaeorhizomycetes	o__Archaeorhizomycetales	f__Archaeorhizomycetaceae	g__Archaeorhizomyces	s__Archaeorhizomyces_sp
AsR_yes_SR_no	OTU_931	k__Fungi	p__Ascomycota	c__Sordariomycetes	o__Hypocreales	f__Hypocreales_fam_Incertae_sedis	g__Leucosphaerina	s__Leucosphaerina_sp
AsR_yes_SR_no	OTU_597	k__Fungi	p__Ascomycota	c__Sordariomycetes	o__Sordariales	f__Chaetomiaceae	g__Humicola	s__Humicola_sp
AsR_yes_SR_no	OTU_1311	k__Fungi	p__Ascomycota	c__Pezizomycetes	o__Pezizales	f__Ascobolaceae	g__Ascobolus	s__Ascobolus_sp
AsR_yes_SR_no	OTU_532	k__Fungi	p__Mortierellomycota	c__Mortierellomycetes	o__Mortierellales	f__Mortierellaceae	g__Mortierella	s__Mortierella_sp
AsR_yes_SR_no	OTU_367	k__Fungi	p__Mortierellomycota	c__Mortierellomycetes	o__Mortierellales	f__unidentified_Mortierellales_sp	g__unidentified_Mortierellales_sp	s__Mortierellales_sp
AsR_yes_SR_no	OTU_1450	k__Fungi	p__Ascomycota	c__Sordariomycetes	o__Sordariales	f__unidentified_Sordariales_sp	g__unidentified_Sordariales_sp	s__Sordariales_sp
AsR_yes_SR_no	OTU_4107	k__Fungi	p__Mortierellomycota	c__Mortierellomycetes	o__Mortierellales	f__Mortierellaceae	g__Mortierella	s__Mortierella_sp
AsR_yes_SR_no	OTU_5249	k__Fungi	p__Ascomycota	c__Sordariomycetes	o__Hypocreales	f__Nectriaceae	g__Fusarium	s__Fusarium_nematophilum
AsR_yes_SR_no	OTU_2512	k__Fungi	p__	c__	o__	f__	g__	s__
AsR_yes_SR_no	OTU_490	k__Fungi	p__Ascomycota	c__Saccharomycetes	o__Saccharomycetales	f__Saccharomycetales_fam_Incertae_sedis	g__Candida	s__Candida_albicans
AsR_yes_SR_no	OTU_591	k__Fungi	p__Ascomycota	c__Sordariomycetes	o__Sordariales	f__Sordariales_fam_Incertae_sedis	g__Madurella	s__Madurella_tropicana
AsR_yes_SR_no	OTU_1798	k__Fungi	p__Ascomycota	c__Sordariomycetes	o__Xylariales	f__Apiosporaceae	g__Apiospora	s__Apiospora_montagnei
AsR_yes_SR_no	OTU_916	k__Fungi	p__Ascomycota	c__Sordariomycetes	o__Xylariales	f__Hyponectriaceae	g__Monographella	s__Monographella_sp
AsR_yes_SR_no	OTU_1859	k__Fungi	p__Kickxellomycota	c__Harpellomycetes	o__Harpellales	f__Harpellaceae	g__Harpellomyces	s__Harpellomyces_montanus
AsR_yes_SR_no	OTU_1188	k__Fungi	p__	c__	o__	f__	g__	s__
AsR_yes_SR_no	OTU_4607	k__Fungi	p__Ascomycota	c__Sordariomycetes	o__Microascales	f__Microascaceae	g__Microascus	s__Microascus_croci
AsR_yes_SR_no	OTU_3650	k__Fungi	p__Ascomycota	c__Dothideomycetes	o__Pleosporales	f__unidentified_Pleosporales_sp	g__unidentified_Pleosporales_sp	s__Pleosporales_sp
AsR_yes_SR_no	OTU_815	k__Fungi	p__Chytridiomycota	c__Chytridiomycetes	o__unidentified_Chytridiomycetes_sp	f__unidentified_Chytridiomycetes_sp	g__unidentified_Chytridiomycetes_sp	s__Chytridiomycetes_sp
AsR_yes_SR_no	OTU_1752	k__Fungi	p__Ascomycota	c__Pezizomycetes	o__Pezizales	f__Pyronemataceae	g__Otidea	s__Otidea_bufonia
AsR_yes_SR_no	OTU_440	k__Fungi	p__Ascomycota	c__Eurotiomycetes	o__Onygenales	f__Gymnoascaceae	g__Arachniotus	s__Arachniotus_dankaliensis
AsR_yes_SR_no	OTU_613	k__Fungi	p__	c__	o__	f__	g__	s__
AsR_yes_SR_no	OTU_1573	k__Fungi	p__	c__	o__	f__	g__	s__
AsR_yes_SR_no	OTU_1437	k__Fungi	p__Ascomycota	c__Orbiliomycetes	o__Orbiliales	f__unidentified_Orbiliales_sp	g__unidentified_Orbiliales_sp	s__Orbiliales_sp
AsR_yes_SR_no	OTU_1600	k__Fungi	p__Ascomycota	c__Sordariomycetes	o__Hypocreales	f__Niessliaceae	g__Niesslia	s__Niesslia_exigua
AsR_yes_SR_no	OTU_1152	k__Fungi	p__	c__	o__	f__	g__	s__
AsR_yes_SR_no	OTU_1035	k__Fungi	p__Ascomycota	c__Eurotiomycetes	o__Onygenales	f__Onygenaceae	g__Amauroascus	s__Amauroascus_albicans
AsR_yes_SR_no	OTU_967	k__Fungi	p__Ascomycota	c__Dothideomycetes	o__unidentified_Dothideomycetes_sp	f__unidentified_Dothideomycetes_sp	g__unidentified_Dothideomycetes_sp	s__Dothideomycetes_sp
AsR_yes_SR_no	OTU_170	k__Fungi	p__Basidiomycota	c__Tremellomycetes	o__Filobasidiales	f__Piskurozymaceae	g__Solicoccozyma	s__Solicoccozyma_sp
AsR_yes_SR_no	OTU_848	k__Fungi	p__Ascomycota	c__Eurotiomycetes	o__Onygenales	f__Gymnoascaceae	g__Kraurogymnocarpa	s__Kraurogymnocarpa_trochleospora
AsR_yes_SR_no	OTU_515	k__Fungi	p__Ascomycota	c__Sordariomycetes	o__Sordariales	f__Chaetomiaceae	g__Chaetomium	s__Chaetomium_sp
AsR_yes_SR_no	OTU_1192	k__Fungi	p__	c__	o__	f__	g__	s__
AsR_yes_SR_no	OTU_1622	k__Fungi	p__	c__	o__	f__	g__	s__
AsR_yes_SR_no	OTU_563	k__Fungi	p__Glomeromycota	c__Paraglomeromycetes	o__Paraglomerales	f__unidentified_Paraglomerales_sp	g__unidentified_Paraglomerales_sp	s__Paraglomerales_sp
AsR_yes_SR_no	OTU_1040	k__Fungi	p__Ascomycota	c__Sordariomycetes	o__Sordariales	f__Sordariaceae	g__Neurospora	s__Neurospora_sp
AsR_yes_SR_no	OTU_781	k__Fungi	p__Chytridiomycota	c__Spizellomycetes	o__Spizellomycetales	f__Powellomycetaceae	g__Powellomyces	s__Powellomyces_sp
AsR_yes_SR_no	OTU_1965	k__Fungi	p__	c__	o__	f__	g__	s__
AsR_yes_SR_no	OTU_3855	k__Fungi	p__Glomeromycota	c__unidentified_Glomeromycota_sp	o__unidentified_Glomeromycota_sp	f__unidentified_Glomeromycota_sp	g__unidentified_Glomeromycota_sp	s__Glomeromycota_sp
AsR_yes_SR_no	OTU_3593	k__Fungi	p__	c__	o__	f__	g__	s__
AsR_yes_SR_no	OTU_567	k__Fungi	p__Ascomycota	c__Sordariomycetes	o__Hypocreales	f__Hypocreales_fam_Incertae_sedis	g__Acremonium	s__Acremonium_sp
AsR_yes_SR_no	OTU_445	k__Fungi	p__Ascomycota	c__Sordariomycetes	o__Microascales	f__Microascaceae	g__Scopulariopsis	s__Scopulariopsis_brumptii
AsR_yes_SR_no	OTU_1241	k__Fungi	p__Ascomycota	c__Sordariomycetes	o__Xylariales	f__unidentified_Xylariales_sp	g__unidentified_Xylariales_sp	s__Xylariales_sp
AsR_yes_SR_no	OTU_4225	k__Fungi	p__Basidiomycota	c__Agaricomycetes	o__Cantharellales	f__Ceratobasidiaceae	g__Ceratobasidium	s__Ceratobasidium_sp
AsR_yes_SR_no	OTU_2125	k__Fungi	p__Ascomycota	c__Eurotiomycetes	o__Onygenales	f__unidentified_Onygenales_sp	g__unidentified_Onygenales_sp	s__Onygenales_sp
AsR_yes_SR_no	OTU_1931	k__Fungi	p__	c__	o__	f__	g__	s__
AsR_yes_SR_no	OTU_1411	k__Fungi	p__Ascomycota	c__Dothideomycetes	o__Pleosporales	f__Cucurbitariaceae	g__Pyrenochaetopsis	s__Pyrenochaetopsis_sp
AsR_yes_SR_no	OTU_1805	k__Fungi	p__	c__	o__	f__	g__	s__
AsR_yes_SR_no	OTU_1037	k__Fungi	p__Ascomycota	c__Sordariomycetes	o__Sordariales	f__Chaetomiaceae	g__Ovatospora	s__Ovatospora_unipora
AsR_yes_SR_no	OTU_1213	k__Fungi	p__Mortierellomycota	c__Mortierellomycetes	o__Mortierellales	f__Mortierellaceae	g__Mortierella	s__Mortierella_sp
AsR_yes_SR_no	OTU_1698	k__Fungi	p__Ascomycota	c__unidentified_Ascomycota_sp	o__unidentified_Ascomycota_sp	f__unidentified_Ascomycota_sp	g__unidentified_Ascomycota_sp	s__Ascomycota_sp
AsR_yes_SR_no	OTU_1007	k__Fungi	p__	c__	o__	f__	g__	s__
AsR_yes_SR_no	OTU_1009	k__Fungi	p__	c__	o__	f__	g__	s__
AsR_yes_SR_no	OTU_1123	k__Fungi	p__Ascomycota	c__Sordariomycetes	o__Hypocreales	f__Hypocreaceae	g__Trichoderma	s__Trichoderma_sp
AsR_yes_SR_no	OTU_630	k__Fungi	p__Ascomycota	c__Sordariomycetes	o__Pleurotheciales	f__Pleurotheciaceae	g__Sterigmatobotrys	s__Sterigmatobotrys_macrocarpa
AsR_yes_SR_no	OTU_4119	k__Fungi	p__Ascomycota	c__Sordariomycetes	o__Hypocreales	f__Nectriaceae	g__Fusarium	s__Fusarium_sp
AsR_yes_SR_no	OTU_654	k__Fungi	p__Ascomycota	c__Eurotiomycetes	o__Eurotiales	f__Trichocomaceae	g__Talaromyces	s__Talaromyces_verruculosus
AsR_yes_SR_no	OTU_1693	k__Fungi	p__Glomeromycota	c__unidentified_Glomeromycotina	o__unidentified_Glomeromycotina	f__unidentified_Glomeromycotina	g__unidentified_Glomeromycotina	s__Glomeromycotina
AsR_yes_SR_no	OTU_608	k__Fungi	p__Ascomycota	c__Leotiomycetes	o__Helotiales	f__unidentified_Helotiales_sp	g__unidentified_Helotiales_sp	s__Helotiales_sp
AsR_yes_SR_no	OTU_125	k__Fungi	p__Ascomycota	c__Sordariomycetes	o__Togniniales	f__Togniniaceae	g__Phaeoacremonium	s__Phaeoacremonium_minimum
AsR_yes_SR_no	OTU_64	k__Fungi	p__Ascomycota	c__Leotiomycetes	o__Helotiales	f__Hyaloscyphaceae	g__unidentified	s__Hyaloscyphaceae_sp
AsR_yes_SR_no	OTU_2458	k__Fungi	p__Mortierellomycota	c__unidentified_Mortierellomycotina	o__unidentified_Mortierellomycotina	f__unidentified_Mortierellomycotina	g__unidentified_Mortierellomycotina	s__Mortierellomycotina
AsR_yes_SR_no	OTU_757	k__Fungi	p__	c__	o__	f__	g__	s__
AsR_yes_SR_no	OTU_521	k__Fungi	p__Ascomycota	c__Eurotiomycetes	o__Eurotiales	f__Aspergillaceae	g__Aspergillus	s__Aspergillus_undulatus
AsR_yes_SR_no	OTU_1557	k__Fungi	p__Ascomycota	c__Eurotiomycetes	o__Eurotiales	f__Aspergillaceae	g__Penicillium	s__Penicillium_maclennaniae
AsR_yes_SR_no	OTU_809	k__Fungi	p__Ascomycota	c__Sordariomycetes	o__Sordariales	f__Sordariaceae	g__unidentified	s__Sordariaceae_sp
AsR_yes_SR_no	OTU_109	k__Fungi	p__Ascomycota	c__Eurotiomycetes	o__Chaetothyriales	f__Herpotrichiellaceae	g__Exophiala	s__Exophiala_equina
AsR_yes_SR_no	OTU_3368	k__Fungi	p__Ascomycota	c__Dothideomycetes	o__Pleosporales	f__Pleosporaceae	g__Alternaria	s__Alternaria_longissima
AsR_yes_SR_no	OTU_2341	k__Fungi	p__	c__	o__	f__	g__	s__
AsR_yes_SR_no	OTU_570	k__Fungi	p__	c__	o__	f__	g__	s__
AsR_yes_SR_no	OTU_4797	k__Fungi	p__Ascomycota	c__unidentified_Ascomycota_sp	o__unidentified_Ascomycota_sp	f__unidentified_Ascomycota_sp	g__unidentified_Ascomycota_sp	s__Ascomycota_sp
AsR_yes_SR_no	OTU_2599	k__Fungi	p__Ascomycota	c__Sordariomycetes	o__Microascales	f__Microascaceae	g__Microascus	s__Microascus_cirrosus
AsR_yes_SR_no	OTU_625	k__Fungi	p__Ascomycota	c__Sordariomycetes	o__Microascales	f__Microascaceae	g__Microascus	s__Microascus_sp
AsR_yes_SR_no	OTU_814	k__Fungi	p__	c__	o__	f__	g__	s__
AsR_yes_SR_no	OTU_797	k__Fungi	p__	c__	o__	f__	g__	s__
AsR_yes_SR_no	OTU_3254	k__Fungi	p__Basidiomycota	c__Agaricomycetes	o__Cantharellales	f__Ceratobasidiaceae	g__Thanatephorus	s__Thanatephorus_cucumeris
AsR_yes_SR_no	OTU_3007	k__Fungi	p__	c__	o__	f__	g__	s__
AsR_yes_SR_no	OTU_4532	k__Fungi	p__Basidiomycota	c__Agaricomycetes	o__Cantharellales	f__Ceratobasidiaceae	g__unidentified	s__Ceratobasidiaceae_sp
AsR_yes_SR_no	OTU_1451	k__Fungi	p__	c__	o__	f__	g__	s__
AsR_yes_SR_no	OTU_345	k__Fungi	p__Ascomycota	c__Pezizomycetes	o__Pezizales	f__unidentified_Pezizales_sp	g__unidentified_Pezizales_sp	s__Pezizales_sp
AsR_yes_SR_no	OTU_419	k__Fungi	p__Ascomycota	c__Pezizomycetes	o__Pezizales	f__Pyronemataceae	g__unidentified	s__Pyronemataceae_sp
AsR_yes_SR_no	OTU_642	k__Fungi	p__Ascomycota	c__Sordariomycetes	o__Sordariales	f__Chaetomiaceae	g__Ovatospora	s__Ovatospora_senegalensis
AsR_yes_SR_no	OTU_511	k__Fungi	p__	c__	o__	f__	g__	s__
AsR_yes_SR_no	OTU_795	k__Fungi	p__Chytridiomycota	c__Spizellomycetes	o__Spizellomycetales	f__unidentified_Spizellomycetales_sp	g__unidentified_Spizellomycetales_sp	s__Spizellomycetales_sp
AsR_yes_SR_no	OTU_2473	k__Fungi	p__Ascomycota	c__Leotiomycetes	o__Helotiales	f__unidentified_Helotiales_sp	g__unidentified_Helotiales_sp	s__Helotiales_sp
AsR_yes_SR_no	OTU_1802	k__Fungi	p__Ascomycota	c__Eurotiomycetes	o__Chaetothyriales	f__Herpotrichiellaceae	g__Cladophialophora	s__Cladophialophora_chaetospira
AsR_yes_SR_no	OTU_2386	k__Fungi	p__Ascomycota	c__Sordariomycetes	o__Hypocreales	f__Stachybotryaceae	g__Stachybotrys	s__Stachybotrys_limonispora
AsR_yes_SR_no	OTU_615	k__Fungi	p__Basidiomycota	c__Tremellomycetes	o__Tremellales	f__Cryptococcaceae	g__Kwoniella	s__Kwoniella_sp
AsR_yes_SR_no	OTU_381	k__Fungi	p__Ascomycota	c__Pezizomycetes	o__Pezizales	f__Pyronemataceae	g__unidentified	s__Pyronemataceae_sp
AsR_yes_SR_no	OTU_4477	k__Fungi	p__Ascomycota	c__Pezizomycetes	o__Pezizales	f__Pyronemataceae	g__Pseudombrophila	s__Pseudombrophila_hepatica
AsR_yes_SR_no	OTU_1420	k__Fungi	p__Ascomycota	c__Sordariomycetes	o__Hypocreales	f__Nectriaceae	g__Mariannaea	s__Mariannaea_sp
AsR_yes_SR_no	OTU_819	k__Fungi	p__Ascomycota	c__Sordariomycetes	o__Hypocreales	f__Hypocreales_fam_Incertae_sedis	g__Acremonium	s__Acremonium_antarcticum
AsR_yes_SR_no	OTU_3592	k__Fungi	p__	c__	o__	f__	g__	s__
AsR_yes_SR_no	OTU_3429	k__Fungi	p__Ascomycota	c__Sordariomycetes	o__Microascales	f__Microascaceae	g__Scedosporium	s__Scedosporium_boydii
AsR_yes_SR_no	OTU_3130	k__Fungi	p__	c__	o__	f__	g__	s__
AsR_yes_SR_no	OTU_533	k__Fungi	p__Ascomycota	c__Dothideomycetes	o__Dothideomycetes_ord_Incertae_sedis	f__Eremomycetaceae	g__unidentified	s__Eremomycetaceae_sp
AsR_yes_SR_no	OTU_368	k__Fungi	p__	c__	o__	f__	g__	s__
AsR_yes_SR_no	OTU_2781	k__Fungi	p__Ascomycota	c__Sordariomycetes	o__Hypocreales	f__Stachybotryaceae	g__Myrothecium	s__Myrothecium_sp
AsR_yes_SR_no	OTU_2397	k__Fungi	p__	c__	o__	f__	g__	s__
AsR_yes_SR_no	OTU_800	k__Fungi	p__Basidiomycota	c__Agaricomycetes	o__Agaricales	f__Omphalotaceae	g__Lentinula	s__Lentinula_edodes
AsR_yes_SR_no	OTU_424	k__Fungi	p__Glomeromycota	c__Glomeromycetes	o__Glomerales	f__Glomeraceae	g__Glomus	s__Glomus_sp
AsR_yes_SR_no	OTU_309	k__Fungi	p__	c__	o__	f__	g__	s__
AsR_yes_SR_no	OTU_3431	k__Fungi	p__Basidiomycota	c__Agaricomycetes	o__Agaricales	f__Entolomataceae	g__Entoloma	s__Entoloma_sp
AsR_yes_SR_no	OTU_2648	k__Fungi	p__	c__	o__	f__	g__	s__
AsR_yes_SR_no	OTU_747	k__Fungi	p__Basidiomycota	c__Tremellomycetes	o__Filobasidiales	f__Filobasidiaceae	g__unidentified	s__Filobasidiaceae_sp
AsR_yes_SR_no	OTU_2213	k__Fungi	p__Ascomycota	c__Dothideomycetes	o__Pleosporales	f__Phaeosphaeriaceae	g__Entodesmium	s__Entodesmium_artemisiae
AsR_yes_SR_no	OTU_4486	k__Fungi	p__Ascomycota	c__Sordariomycetes	o__Hypocreales	f__Nectriaceae	g__Ilyonectria	s__Ilyonectria_liriodendri
AsR_yes_SR_no	OTU_1896	k__Fungi	p__Rozellomycota	c__unidentified_Rozellomycota_sp	o__unidentified_Rozellomycota_sp	f__unidentified_Rozellomycota_sp	g__unidentified_Rozellomycota_sp	s__Rozellomycota_sp
AsR_yes_SR_no	OTU_3153	k__Fungi	p__Ascomycota	c__Sordariomycetes	o__Hypocreales	f__Nectriaceae	g__Fusarium	s__Fusarium_nematophilum
AsR_yes_SR_no	OTU_378	k__Fungi	p__Basidiomycota	c__Agaricomycetes	o__Agaricales	f__Tricholomataceae	g__Mycena	s__Mycena_alexandri
AsR_yes_SR_no	OTU_1670	k__Fungi	p__Ascomycota	c__Saccharomycetes	o__Saccharomycetales	f__Metschnikowiaceae	g__Metschnikowia	s__Metschnikowia_chrysoperlae
AsR_yes_SR_no	OTU_298	k__Fungi	p__Ascomycota	c__Eurotiomycetes	o__Eurotiales	f__Trichocomaceae	g__Talaromyces	s__Talaromyces_angelicus
AsR_yes_SR_no	OTU_825	k__Fungi	p__Glomeromycota	c__unidentified_Glomeromycota_sp	o__unidentified_Glomeromycota_sp	f__unidentified_Glomeromycota_sp	g__unidentified_Glomeromycota_sp	s__Glomeromycota_sp
AsR_yes_SR_no	OTU_1924	k__Fungi	p__Basidiomycota	c__Tremellomycetes	o__Cystofilobasidiales	f__Cystofilobasidiaceae	g__Cystofilobasidium	s__Cystofilobasidium_sp
AsR_yes_SR_no	OTU_1048	k__Fungi	p__Ascomycota	c__Sordariomycetes	o__Hypocreales	f__Ophiocordycipitaceae	g__Hirsutella	s__Hirsutella_lecaniicola
AsR_yes_SR_no	OTU_1845	k__Fungi	p__Ascomycota	c__Sordariomycetes	o__Hypocreales	f__Nectriaceae	g__Rodentomyces	s__Rodentomyces_sp
AsR_yes_SR_no	OTU_3762	k__Fungi	p__Ascomycota	c__Sordariomycetes	o__Sordariales	f__Chaetomiaceae	g__Zopfiella	s__Zopfiella_erostrata
AsR_yes_SR_no	OTU_2122	k__Fungi	p__	c__	o__	f__	g__	s__
AsR_yes_SR_no	OTU_621	k__Fungi	p__Glomeromycota	c__unidentified_Glomeromycota_sp	o__unidentified_Glomeromycota_sp	f__unidentified_Glomeromycota_sp	g__unidentified_Glomeromycota_sp	s__Glomeromycota_sp
AsR_yes_SR_no	OTU_1920	k__Fungi	p__Ascomycota	c__Sordariomycetes	o__Hypocreales	f__Stachybotryaceae	g__Myrothecium	s__Myrothecium_sp
AsR_yes_SR_no	OTU_869	k__Fungi	p__	c__	o__	f__	g__	s__
AsR_yes_SR_no	OTU_1245	k__Fungi	p__Ascomycota	c__Dothideomycetes	o__Pleosporales	f__Leptosphaeriaceae	g__Plenodomus	s__Plenodomus_sp
AsR_yes_SR_no	OTU_184	k__Fungi	p__Mucoromycota	c__Mucoromycetes	o__Mucorales	f__Rhizopodaceae	g__Rhizopus	s__Rhizopus_arrhizus
AsR_yes_SR_no	OTU_1204	k__Fungi	p__	c__	o__	f__	g__	s__
AsR_yes_SR_no	OTU_998	k__Fungi	p__Ascomycota	c__Dothideomycetes	o__Pleosporales	f__Phaeosphaeriaceae	g__Paraphoma	s__Paraphoma_sp
AsR_yes_SR_no	OTU_514	k__Fungi	p__Mortierellomycota	c__Mortierellomycetes	o__Mortierellales	f__Mortierellaceae	g__unidentified	s__Mortierellaceae_sp
AsR_yes_SR_no	OTU_1249	k__Fungi	p__Ascomycota	c__Saccharomycetes	o__Saccharomycetales	f__unidentified_Saccharomycetales_sp	g__unidentified_Saccharomycetales_sp	s__Saccharomycetales_sp
AsR_yes_SR_no	OTU_776	k__Fungi	p__Ascomycota	c__Eurotiomycetes	o__Onygenales	f__Onygenaceae	g__Amauroascus	s__Amauroascus_albicans
AsR_yes_SR_no	OTU_464	k__Fungi	p__	c__	o__	f__	g__	s__
AsR_yes_SR_no	OTU_2398	k__Fungi	p__Ascomycota	c__Dothideomycetes	o__Pleosporales	f__Teichosporaceae	g__Teichospora	s__Teichospora_kingiae
AsR_yes_SR_no	OTU_1242	k__Fungi	p__Ascomycota	c__Dothideomycetes	o__Pleosporales	f__Sporormiaceae	g__Sporormiella	s__Sporormiella_australis
AsR_yes_SR_no	OTU_4586	k__Fungi	p__Ascomycota	c__Sordariomycetes	o__Hypocreales	f__Nectriaceae	g__Fusarium	s__Fusarium_sp
AsR_yes_SR_no	OTU_1756	k__Fungi	p__Ascomycota	c__Eurotiomycetes	o__Eurotiales	f__Trichocomaceae	g__Talaromyces	s__Talaromyces_sp
AsR_yes_SR_no	OTU_1285	k__Fungi	p__Ascomycota	c__Sordariomycetes	o__Hypocreales	f__Nectriaceae	g__unidentified	s__Nectriaceae_sp
AsR_yes_SR_no	OTU_1409	k__Fungi	p__	c__	o__	f__	g__	s__
AsR_yes_SR_no	OTU_1503	k__Fungi	p__Ascomycota	c__Eurotiomycetes	o__Chaetothyriales	f__Herpotrichiellaceae	g__Exophiala	s__Exophiala_angulospora
AsR_yes_SR_no	OTU_4209	k__Fungi	p__	c__	o__	f__	g__	s__
AsR_yes_SR_no	OTU_4231	k__Fungi	p__Glomeromycota	c__Glomeromycetes	o__Glomerales	f__Glomeraceae	g__unidentified	s__Glomeraceae_sp
AsR_yes_SR_no	OTU_1275	k__Fungi	p__Ascomycota	c__Orbiliomycetes	o__Orbiliales	f__Orbiliaceae	g__unidentified	s__Orbiliaceae_sp
AsR_yes_SR_no	OTU_1964	k__Fungi	p__Chytridiomycota	c__Rhizophydiomycetes	o__Rhizophydiales	f__Rhizophydiaceae	g__unidentified	s__Rhizophydiaceae_sp
AsR_yes_SR_no	OTU_2400	k__Fungi	p__Ascomycota	c__Dothideomycetes	o__Pleosporales	f__unidentified_Pleosporales_sp	g__unidentified_Pleosporales_sp	s__Pleosporales_sp
AsR_yes_SR_no	OTU_696	k__Fungi	p__Ascomycota	c__Sordariomycetes	o__Microascales	f__Microascaceae	g__Kernia	s__Kernia_sp
AsR_yes_SR_no	OTU_485	k__Fungi	p__	c__	o__	f__	g__	s__
AsR_yes_SR_no	OTU_4599	k__Fungi	p__Ascomycota	c__Sordariomycetes	o__Sordariales	f__Lasiosphaeriaceae	g__Immersiella	s__Immersiella_caudata
AsR_yes_SR_no	OTU_954	k__Fungi	p__Ascomycota	c__Sordariomycetes	o__Sordariales	f__Lasiosphaeriaceae	g__Apiosordaria	s__Apiosordaria_jamaicensis
AsR_yes_SR_no	OTU_963	k__Fungi	p__Basidiomycota	c__Agaricomycetes	o__Agaricales	f__Inocybaceae	g__Inocybe	s__Inocybe_serrata
AsR_yes_SR_no	OTU_336	k__Fungi	p__Zoopagomycota	c__Zoopagomycetes	o__Zoopagales	f__Piptocephalidaceae	g__Syncephalis	s__Syncephalis_sp
AsR_yes_SR_no	OTU_3451	k__Fungi	p__	c__	o__	f__	g__	s__
AsR_yes_SR_no	OTU_1963	k__Fungi	p__Mortierellomycota	c__Mortierellomycetes	o__Mortierellales	f__Mortierellaceae	g__Mortierella	s__Mortierella_sp
AsR_yes_SR_no	OTU_698	k__Fungi	p__Ascomycota	c__Dothideomycetes	o__Pleosporales	f__Didymosphaeriaceae	g__Aporospora	s__Aporospora_sp
AsR_yes_SR_no	OTU_684	k__Fungi	p__Ascomycota	c__Dothideomycetes	o__Pleosporales	f__Torulaceae	g__Dendryphion	s__Dendryphion_nanum
AsR_yes_SR_no	OTU_2726	k__Fungi	p__Basidiomycota	c__Agaricomycetes	o__Agaricales	f__Psathyrellaceae	g__Coprinellus	s__Coprinellus_radians
AsR_yes_SR_no	OTU_923	k__Fungi	p__Ascomycota	c__Eurotiomycetes	o__Eurotiales	f__unidentified_Eurotiales_sp	g__unidentified_Eurotiales_sp	s__Eurotiales_sp
AsR_yes_SR_no	OTU_497	k__Fungi	p__Ascomycota	c__Dothideomycetes	o__Pleosporales	f__Pleosporaceae	g__Exserohilum	s__Exserohilum_rostratum
AsR_yes_SR_no	OTU_944	k__Fungi	p__Ascomycota	c__Dothideomycetes	o__Pleosporales	f__Melanommataceae	g__Pleotrichocladium	s__Pleotrichocladium_opacum
AsR_yes_SR_no	OTU_1595	k__Fungi	p__	c__	o__	f__	g__	s__
AsR_yes_SR_no	OTU_128	k__Fungi	p__Basidiomycota	c__Agaricomycetes	o__Agaricales	f__Psathyrellaceae	g__unidentified	s__Psathyrellaceae_sp
AsR_yes_SR_no	OTU_741	k__Fungi	p__	c__	o__	f__	g__	s__
AsR_yes_SR_no	OTU_868	k__Fungi	p__Glomeromycota	c__Glomeromycetes	o__Glomerales	f__Glomeraceae	g__Funneliformis	s__Funneliformis_sp
AsR_yes_SR_no	OTU_581	k__Fungi	p__	c__	o__	f__	g__	s__
AsR_yes_SR_no	OTU_1850	k__Fungi	p__Basidiomycota	c__Cystobasidiomycetes	o__Cystobasidiales	f__Cystobasidiaceae	g__Occultifur	s__Occultifur_sp
AsR_yes_SR_no	OTU_3140	k__Fungi	p__	c__	o__	f__	g__	s__
AsR_yes_SR_no	OTU_2323	k__Fungi	p__Chytridiomycota	c__Rhizophlyctidomycetes	o__Rhizophlyctidales	f__Rhizophlyctidaceae	g__Rhizophlyctis	s__Rhizophlyctis_rosea
AsR_yes_SR_no	OTU_1559	k__Fungi	p__Ascomycota	c__Saccharomycetes	o__Saccharomycetales	f__Metschnikowiaceae	g__Kodamaea	s__Kodamaea_ohmeri
AsR_yes_SR_no	OTU_714	k__Fungi	p__Basidiomycota	c__Agaricomycetes	o__Agaricales	f__Psathyrellaceae	g__Coprinopsis	s__Coprinopsis_cinerea
AsR_yes_SR_no	OTU_2179	k__Fungi	p__Basidiomycota	c__Agaricomycetes	o__Cantharellales	f__Ceratobasidiaceae	g__Ceratobasidium	s__Ceratobasidium_sp
AsR_yes_SR_no	OTU_569	k__Fungi	p__Ascomycota	c__Leotiomycetes	o__Helotiales	f__Helotiaceae	g__Tetracladium	s__Tetracladium_sp
AsR_yes_SR_no	OTU_4428	k__Fungi	p__Ascomycota	c__Dothideomycetes	o__Dothideomycetes_ord_Incertae_sedis	f__Eremomycetaceae	g__Rhexothecium	s__Rhexothecium_sp
AsR_yes_SR_no	OTU_3811	k__Fungi	p__	c__	o__	f__	g__	s__
AsR_yes_SR_no	OTU_2002	k__Fungi	p__Ascomycota	c__Sordariomycetes	o__Hypocreales	f__Nectriaceae	g__Fusarium	s__Fusarium_solani
AsR_yes_SR_no	OTU_1257	k__Fungi	p__Mortierellomycota	c__Mortierellomycetes	o__Mortierellales	f__Mortierellaceae	g__Mortierella	s__Mortierella_sp
AsR_yes_SR_no	OTU_543	k__Fungi	p__Basidiomycota	c__Tremellomycetes	o__Cystofilobasidiales	f__Cystofilobasidiaceae	g__Cystofilobasidium	s__Cystofilobasidium_macerans
AsR_yes_SR_no	OTU_86	k__Fungi	p__Basidiomycota	c__Agaricomycetes	o__Cantharellales	f__Ceratobasidiaceae	g__Rhizoctonia	s__Rhizoctonia_sp
AsR_yes_SR_no	OTU_359	k__Fungi	p__	c__	o__	f__	g__	s__
AsR_yes_SR_no	OTU_3253	k__Fungi	p__	c__	o__	f__	g__	s__
AsR_yes_SR_no	OTU_4762	k__Fungi	p__Ascomycota	c__Sordariomycetes	o__Sordariales	f__Lasiosphaeriaceae	g__Cladorrhinum	s__Cladorrhinum_hyalocarpum
AsR_yes_SR_no	OTU_2157	k__Fungi	p__	c__	o__	f__	g__	s__
AsR_yes_SR_no	OTU_1438	k__Fungi	p__Ascomycota	c__Dothideomycetes	o__Pleosporales	f__Melanommataceae	g__Herpotrichia	s__Herpotrichia_sp
AsR_yes_SR_no	OTU_1146	k__Fungi	p__Ascomycota	c__Dothideomycetes	o__Pleosporales	f__Sporormiaceae	g__Chaetopreussia	s__Chaetopreussia_chadefaudii
AsR_yes_SR_no	OTU_890	k__Fungi	p__Ascomycota	c__Sordariomycetes	o__Hypocreales	f__Nectriaceae	g__Penicillifer	s__Penicillifer_sp
AsR_yes_SR_no	OTU_586	k__Fungi	p__Ascomycota	c__Dothideomycetes	o__Pleosporales	f__Pleosporaceae	g__Bipolaris	s__Bipolaris_sorokiniana
AsR_yes_SR_no	OTU_2010	k__Fungi	p__Ascomycota	c__Eurotiomycetes	o__Eurotiales	f__Aspergillaceae	g__Eurotium	s__Eurotium_sp
AsR_yes_SR_no	OTU_643	k__Fungi	p__Ascomycota	c__Dothideomycetes	o__Pleosporales	f__Pleosporaceae	g__Curvularia	s__Curvularia_lunata
AsR_yes_SR_no	OTU_3454	k__Fungi	p__Ascomycota	c__Sordariomycetes	o__Hypocreales	f__Ophiocordycipitaceae	g__Ophiocordyceps	s__Ophiocordyceps_sp
AsR_yes_SR_no	OTU_1271	k__Fungi	p__Ascomycota	c__Sordariomycetes	o__Microascales	f__Microascaceae	g__Microascus	s__Microascus_cirrosus
AsR_yes_SR_no	OTU_2265	k__Fungi	p__	c__	o__	f__	g__	s__
AsR_yes_SR_no	OTU_4461	k__Fungi	p__	c__	o__	f__	g__	s__
AsR_yes_SR_no	OTU_1463	k__Fungi	p__Glomeromycota	c__Glomeromycetes	o__Glomerales	f__Glomeraceae	g__Rhizophagus	s__Rhizophagus_sp
AsR_yes_SR_no	OTU_1825	k__Fungi	p__Glomeromycota	c__Glomeromycetes	o__Glomerales	f__Glomeraceae	g__unidentified	s__Glomeraceae_sp
AsR_yes_SR_no	OTU_2123	k__Fungi	p__	c__	o__	f__	g__	s__
AsR_yes_SR_no	OTU_3136	k__Fungi	p__	c__	o__	f__	g__	s__
AsR_yes_SR_no	OTU_3542	k__Fungi	p__	c__	o__	f__	g__	s__
AsR_yes_SR_no	OTU_1722	k__Fungi	p__Ascomycota	c__Sordariomycetes	o__Xylariales	f__Microdochiaceae	g__Idriella	s__Idriella_sp
AsR_yes_SR_no	OTU_4179	k__Fungi	p__Ascomycota	c__Archaeorhizomycetes	o__Archaeorhizomycetales	f__Archaeorhizomycetaceae	g__Archaeorhizomyces	s__Archaeorhizomyces_borealis
AsR_yes_SR_no	OTU_656	k__Fungi	p__Ascomycota	c__Sordariomycetes	o__Microascales	f__Microascaceae	g__Pithoascus	s__Pithoascus_ater
AsR_yes_SR_no	OTU_1002	k__Fungi	p__Basidiomycota	c__Tremellomycetes	o__Cystofilobasidiales	f__Mrakiaceae	g__Mrakia	s__Mrakia_frigida
AsR_yes_SR_no	OTU_2258	k__Fungi	p__Ascomycota	c__Dothideomycetes	o__Pleosporales	f__Lentitheciaceae	g__Darksidea	s__Darksidea_sp
AsR_yes_SR_no	OTU_1063	k__Fungi	p__Ascomycota	c__Dothideomycetes	o__Capnodiales	f__Mycosphaerellaceae	g__Zasmidium	s__Zasmidium_citrigriseum
AsR_yes_SR_no	OTU_332	k__Fungi	p__Ascomycota	c__Sordariomycetes	o__Hypocreales	f__Nectriaceae	g__Corallomycetella	s__Corallomycetella_repens
AsR_yes_SR_no	OTU_361	k__Fungi	p__	c__	o__	f__	g__	s__
AsR_yes_SR_no	OTU_4487	k__Fungi	p__Mortierellomycota	c__Mortierellomycetes	o__Mortierellales	f__Mortierellaceae	g__Mortierella	s__Mortierella_sp
AsR_yes_SR_no	OTU_732	k__Fungi	p__Glomeromycota	c__Glomeromycetes	o__Glomerales	f__Glomeraceae	g__unidentified	s__Glomeraceae_sp
AsR_yes_SR_no	OTU_421	k__Fungi	p__Ascomycota	c__Sordariomycetes	o__Hypocreales	f__Nectriaceae	g__Fusicolla	s__Fusicolla_merismoides
AsR_yes_SR_no	OTU_3963	k__Fungi	p__	c__	o__	f__	g__	s__
AsR_yes_SR_no	OTU_1392	k__Fungi	p__Ascomycota	c__Sordariomycetes	o__Hypocreales	f__Hypocreales_fam_Incertae_sedis	g__Ustilaginoidea	s__Ustilaginoidea_virens
AsR_yes_SR_no	OTU_2014	k__Fungi	p__Ascomycota	c__Archaeorhizomycetes	o__Archaeorhizomycetales	f__Archaeorhizomycetaceae	g__Archaeorhizomyces	s__Archaeorhizomyces_sp
AsR_yes_SR_no	OTU_4519	k__Fungi	p__Ascomycota	c__Sordariomycetes	o__Hypocreales	f__Nectriaceae	g__Gibberella	s__Gibberella_baccata
AsR_yes_SR_no	OTU_465	k__Fungi	p__	c__	o__	f__	g__	s__
AsR_yes_SR_no	OTU_1766	k__Fungi	p__Ascomycota	c__Orbiliomycetes	o__Orbiliales	f__Orbiliaceae	g__Arthrobotrys	s__Arthrobotrys_scaphoides
AsR_yes_SR_no	OTU_722	k__Fungi	p__Ascomycota	c__Sordariomycetes	o__Hypocreales	f__Nectriaceae	g__Fusarium	s__Fusarium_proliferatum
AsR_yes_SR_no	OTU_4721	k__Fungi	p__Ascomycota	c__Sordariomycetes	o__Hypocreales	f__Bionectriaceae	g__Clonostachys	s__Clonostachys_rosea
AsR_yes_SR_no	OTU_2328	k__Fungi	p__Basidiomycota	c__Geminibasidiomycetes	o__Geminibasidiales	f__Geminibasidiaceae	g__Geminibasidium	s__Geminibasidium_sp
AsR_yes_SR_no	OTU_4892	k__Fungi	p__Ascomycota	c__Eurotiomycetes	o__Eurotiales	f__Aspergillaceae	g__Penicillium	s__Penicillium_copticola
AsR_yes_SR_no	OTU_401	k__Fungi	p__	c__	o__	f__	g__	s__
AsR_yes_SR_no	OTU_3503	k__Fungi	p__Ascomycota	c__Sordariomycetes	o__Hypocreales	f__Stachybotryaceae	g__Myrothecium	s__Myrothecium_sp
AsR_yes_SR_no	OTU_1683	k__Fungi	p__	c__	o__	f__	g__	s__
AsR_yes_SR_no	OTU_583	k__Fungi	p__	c__	o__	f__	g__	s__
AsR_yes_SR_no	OTU_933	k__Fungi	p__	c__	o__	f__	g__	s__
AsR_yes_SR_no	OTU_1082	k__Fungi	p__Ascomycota	c__Sordariomycetes	o__Hypocreales	f__Stachybotryaceae	g__Striaticonidium	s__Striaticonidium_brachysporum
AsR_yes_SR_no	OTU_1439	k__Fungi	p__Mortierellomycota	c__Mortierellomycetes	o__Mortierellales	f__Mortierellaceae	g__Mortierella	s__Mortierella_sp
AsR_yes_SR_no	OTU_299	k__Fungi	p__	c__	o__	f__	g__	s__
AsR_yes_SR_no	OTU_1813	k__Fungi	p__Ascomycota	c__Sordariomycetes	o__Hypocreales	f__Nectriaceae	g__Fusarium	s__Fusarium_oxysporum
AsR_yes_SR_no	OTU_4300	k__Fungi	p__Ascomycota	c__Sordariomycetes	o__Hypocreales	f__Bionectriaceae	g__Clonostachys	s__Clonostachys_sp
AsR_yes_SR_no	OTU_670	k__Fungi	p__	c__	o__	f__	g__	s__
AsR_yes_SR_no	OTU_893	k__Fungi	p__Ascomycota	c__Sordariomycetes	o__Xylariales	f__Sporocadaceae	g__Neopestalotiopsis	s__Neopestalotiopsis_clavispora
AsR_yes_SR_no	OTU_1143	k__Fungi	p__Ascomycota	c__Dothideomycetes	o__Dothideomycetes_ord_Incertae_sedis	f__Eremomycetaceae	g__Arthrographis	s__Arthrographis_kalrae
AsR_yes_SR_no	OTU_3499	k__Fungi	p__	c__	o__	f__	g__	s__
AsR_yes_SR_no	OTU_1054	k__Fungi	p__Ascomycota	c__Sordariomycetes	o__Hypocreales	f__Hypocreales_fam_Incertae_sedis	g__Fusariella	s__Fusariella_sp
AsR_yes_SR_no	OTU_1342	k__Fungi	p__Ascomycota	c__Leotiomycetes	o__Helotiales	f__Helotiales_fam_Incertae_sedis	g__Cadophora	s__Cadophora_sp
AsR_yes_SR_no	OTU_306	k__Fungi	p__Basidiomycota	c__Tremellomycetes	o__Tremellales	f__Bulleribasidiaceae	g__Hannaella	s__Hannaella_zeae
AsR_yes_SR_no	OTU_1371	k__Fungi	p__	c__	o__	f__	g__	s__
AsR_yes_SR_no	OTU_2241	k__Fungi	p__	c__	o__	f__	g__	s__
AsR_yes_SR_no	OTU_2272	k__Fungi	p__Ascomycota	c__Sordariomycetes	o__Xylariales	f__Xylariaceae	g__Xylaria	s__Xylaria_cubensis
AsR_yes_SR_no	OTU_1858	k__Fungi	p__Ascomycota	c__Sordariomycetes	o__Xylariales	f__Microdochiaceae	g__Idriella	s__Idriella_sp
AsR_yes_SR_no	OTU_870	k__Fungi	p__Ascomycota	c__Sordariomycetes	o__Sordariales	f__Chaetomiaceae	g__Humicola	s__Humicola_sp
AsR_yes_SR_no	OTU_4832	k__Fungi	p__Ascomycota	c__Dothideomycetes	o__Capnodiales	f__Mycosphaerellaceae	g__Pseudocercospora	s__Pseudocercospora_sp
AsR_yes_SR_no	OTU_1267	k__Fungi	p__	c__	o__	f__	g__	s__
AsR_yes_SR_no	OTU_1187	k__Fungi	p__Ascomycota	c__Sordariomycetes	o__Sordariales	f__Lasiosphaeriaceae	g__Cladorrhinum	s__Cladorrhinum_hyalocarpum
AsR_yes_SR_no	OTU_1628	k__Fungi	p__Ascomycota	c__Dothideomycetes	o__Pleosporales	f__unidentified_Pleosporales_sp	g__unidentified_Pleosporales_sp	s__Pleosporales_sp
AsR_yes_SR_no	OTU_945	k__Fungi	p__Ascomycota	c__Eurotiomycetes	o__Chaetothyriales	f__unidentified_Chaetothyriales_sp	g__unidentified_Chaetothyriales_sp	s__Chaetothyriales_sp
AsR_yes_SR_no	OTU_1329	k__Fungi	p__Ascomycota	c__Sordariomycetes	o__Sordariales	f__Chaetomiaceae	g__Subramaniula	s__Subramaniula_irregularis
AsR_yes_SR_no	OTU_751	k__Fungi	p__Ascomycota	c__Sordariomycetes	o__Sordariales	f__Chaetomiaceae	g__Chaetomium	s__Chaetomium_sp
AsR_yes_SR_no	OTU_1538	k__Fungi	p__Olpidiomycota	c__Olpidiomycetes	o__Olpidiales	f__Olpidiaceae	g__unidentified	s__Olpidiaceae_sp
AsR_yes_SR_no	OTU_164	k__Fungi	p__Glomeromycota	c__Glomeromycetes	o__Glomerales	f__Glomeraceae	g__Glomus	s__Glomus_aggregatum
AsR_yes_SR_no	OTU_1475	k__Fungi	p__Ascomycota	c__Dothideomycetes	o__Pleosporales	f__Sporormiaceae	g__Preussia	s__Preussia_sp
AsR_yes_SR_no	OTU_3093	k__Fungi	p__Ascomycota	c__Sordariomycetes	o__Sordariales	f__Chaetomiaceae	g__Zopfiella	s__Zopfiella_erostrata
AsR_yes_SR_no	OTU_993	k__Fungi	p__Ascomycota	c__Eurotiomycetes	o__Onygenales	f__unidentified_Onygenales_sp	g__unidentified_Onygenales_sp	s__Onygenales_sp
AsR_yes_SR_no	OTU_407	k__Fungi	p__Mortierellomycota	c__Mortierellomycetes	o__Mortierellales	f__Mortierellaceae	g__unidentified	s__Mortierellaceae_sp
AsR_yes_SR_no	OTU_3577	k__Fungi	p__	c__	o__	f__	g__	s__
AsR_yes_SR_no	OTU_4879	k__Fungi	p__	c__	o__	f__	g__	s__
AsR_yes_SR_no	OTU_246	k__Fungi	p__Glomeromycota	c__Glomeromycetes	o__Glomerales	f__Glomeraceae	g__Glomus	s__Glomus_aggregatum
AsR_yes_SR_no	OTU_754	k__Fungi	p__Ascomycota	c__Sordariomycetes	o__Xylariales	f__Microdochiaceae	g__Microdochium	s__Microdochium_bolleyi
AsR_yes_SR_no	OTU_1161	k__Fungi	p__Ascomycota	c__Eurotiomycetes	o__Onygenales	f__Onygenaceae	g__Uncinocarpus	s__Uncinocarpus_reesii
AsR_yes_SR_no	OTU_745	k__Fungi	p__Ascomycota	c__Sordariomycetes	o__Glomerellales	f__Plectosphaerellaceae	g__Plectosphaerella	s__Plectosphaerella_sp
AsR_yes_SR_no	OTU_657	k__Fungi	p__Ascomycota	c__Dothideomycetes	o__Pleosporales	f__Torulaceae	g__Torula	s__Torula_sp
AsR_yes_SR_no	OTU_1824	k__Fungi	p__Ascomycota	c__Dothideomycetes	o__Capnodiales	f__Cladosporiaceae	g__Cladosporium	s__Cladosporium_sp
AsR_yes_SR_no	OTU_1781	k__Fungi	p__Ascomycota	c__Sordariomycetes	o__Hypocreales	f__Hypocreales_fam_Incertae_sedis	g__Acremonium	s__Acremonium_antarcticum
AsR_yes_SR_no	OTU_1250	k__Fungi	p__Basidiomycota	c__Agaricomycetes	o__Agaricales	f__Entolomataceae	g__Entoloma	s__Entoloma_rusticoides
AsR_yes_SR_no	OTU_955	k__Fungi	p__Basidiomycota	c__Agaricomycetes	o__Polyporales	f__Ganodermataceae	g__Ganoderma	s__Ganoderma_lucidum
AsR_yes_SR_no	OTU_2366	k__Fungi	p__Basidiomycota	c__Agaricomycetes	o__Agaricales	f__Agaricaceae	g__unidentified	s__Agaricaceae_sp
AsR_yes_SR_no	OTU_4094	k__Fungi	p__Glomeromycota	c__Glomeromycetes	o__Glomerales	f__Glomeraceae	g__unidentified	s__Glomeraceae_sp
AsR_yes_SR_no	OTU_1301	k__Fungi	p__Rozellomycota	c__unidentified_Rozellomycota_sp	o__unidentified_Rozellomycota_sp	f__unidentified_Rozellomycota_sp	g__unidentified_Rozellomycota_sp	s__Rozellomycota_sp
AsR_yes_SR_no	OTU_3069	k__Fungi	p__	c__	o__	f__	g__	s__
AsR_yes_SR_no	OTU_974	k__Fungi	p__	c__	o__	f__	g__	s__
AsR_yes_SR_no	OTU_478	k__Fungi	p__Ascomycota	c__Sordariomycetes	o__unidentified_Sordariomycetes_sp	f__unidentified_Sordariomycetes_sp	g__unidentified_Sordariomycetes_sp	s__Sordariomycetes_sp
AsR_yes_SR_no	OTU_1034	k__Fungi	p__Mortierellomycota	c__Mortierellomycetes	o__Mortierellales	f__Mortierellaceae	g__Mortierella	s__Mortierella_sp
AsR_yes_SR_no	OTU_288	k__Fungi	p__Ascomycota	c__Eurotiomycetes	o__Onygenales	f__Onygenaceae	g__Aphanoascus	s__Aphanoascus_verrucosus
AsR_yes_SR_no	OTU_1296	k__Fungi	p__Ascomycota	c__Eurotiomycetes	o__Eurotiales	f__Aspergillaceae	g__Aspergillus	s__Aspergillus_sp
AsR_yes_SR_no	OTU_1263	k__Fungi	p__	c__	o__	f__	g__	s__
AsR_yes_SR_no	OTU_1763	k__Fungi	p__Mortierellomycota	c__Mortierellomycetes	o__Mortierellales	f__Mortierellaceae	g__Mortierella	s__Mortierella_sp
AsR_yes_SR_no	OTU_557	k__Fungi	p__Ascomycota	c__Dothideomycetes	o__Botryosphaeriales	f__Botryosphaeriaceae	g__Lasiodiplodia	s__Lasiodiplodia_citricola
AsR_yes_SR_no	OTU_2219	k__Fungi	p__Rozellomycota	c__Rozellomycotina_cls_Incertae_sedis	o__GS11	f__unidentified_GS11_sp	g__unidentified_GS11_sp	s__GS11_sp
AsR_yes_SR_no	OTU_459	k__Fungi	p__Basidiomycota	c__Agaricomycetes	o__Agaricales	f__Stephanosporaceae	g__Myriococcum	s__Myriococcum_praecox
AsR_yes_SR_no	OTU_3516	k__Fungi	p__Ascomycota	c__Dothideomycetes	o__Capnodiales	f__Cladosporiaceae	g__Cladosporium	s__Cladosporium_sp
AsR_yes_SR_no	OTU_1227	k__Fungi	p__	c__	o__	f__	g__	s__
AsR_yes_SR_no	OTU_458	k__Fungi	p__	c__	o__	f__	g__	s__
AsR_yes_SR_no	OTU_3664	k__Fungi	p__Ascomycota	c__Sordariomycetes	o__Sordariales	f__Lasiosphaeriaceae	g__Cladorrhinum	s__Cladorrhinum_bulbillosum
AsR_yes_SR_no	OTU_1731	k__Fungi	p__Ascomycota	c__Sordariomycetes	o__Hypocreales	f__Stachybotryaceae	g__Alfaria	s__Alfaria_sp
AsR_yes_SR_no	OTU_496	k__Fungi	p__Ascomycota	c__Eurotiomycetes	o__Eurotiales	f__Aspergillaceae	g__Penicillium	s__Penicillium_sp
AsR_yes_SR_no	OTU_876	k__Fungi	p__Ascomycota	c__Sordariomycetes	o__Hypocreales	f__Clavicipitaceae	g__Metarhizium	s__Metarhizium_sp
AsR_yes_SR_no	OTU_1498	k__Fungi	p__Basidiomycota	c__Microbotryomycetes	o__Sporidiobolales	f__Sporidiobolaceae	g__Rhodosporidiobolus	s__Rhodosporidiobolus_sp
AsR_yes_SR_no	OTU_314	k__Fungi	p__	c__	o__	f__	g__	s__
AsR_yes_SR_no	OTU_545	k__Fungi	p__Ascomycota	c__Eurotiomycetes	o__Onygenales	f__Gymnoascaceae	g__Gymnoascus	s__Gymnoascus_sp
AsR_yes_SR_no	OTU_1386	k__Fungi	p__Ascomycota	c__Sordariomycetes	o__Hypocreales	f__Nectriaceae	g__Gibberella	s__Gibberella_intricans
AsR_yes_SR_no	OTU_2451	k__Fungi	p__	c__	o__	f__	g__	s__
AsR_yes_SR_no	OTU_1404	k__Fungi	p__Rozellomycota	c__Rozellomycotina_cls_Incertae_sedis	o__GS04	f__unidentified_GS04_sp	g__unidentified_GS04_sp	s__GS04_sp
AsR_yes_SR_no	OTU_1126	k__Fungi	p__Basidiomycota	c__Tremellomycetes	o__Tremellales	f__Rhynchogastremataceae	g__Papiliotrema	s__Papiliotrema_rajasthanensis
AsR_yes_SR_no	OTU_2769	k__Fungi	p__Ascomycota	c__Sordariomycetes	o__Hypocreales	f__Hypocreaceae	g__Trichoderma	s__Trichoderma_sp
AsR_yes_SR_no	OTU_1478	k__Fungi	p__Basidiomycota	c__Microbotryomycetes	o__Sporidiobolales	f__Sporidiobolaceae	g__Rhodotorula	s__Rhodotorula_diobovata
AsR_yes_SR_no	OTU_3250	k__Fungi	p__Ascomycota	c__Saccharomycetes	o__Saccharomycetales	f__Saccharomycetales_fam_Incertae_sedis	g__Candida	s__Candida_orthopsilosis
AsR_yes_SR_no	OTU_892	k__Fungi	p__Ascomycota	c__Pezizomycetes	o__Pezizales	f__Helvellaceae	g__Barssia	s__Barssia_sp
AsR_yes_SR_no	OTU_1315	k__Fungi	p__Ascomycota	c__unidentified_Ascomycota_sp	o__unidentified_Ascomycota_sp	f__unidentified_Ascomycota_sp	g__unidentified_Ascomycota_sp	s__Ascomycota_sp
AsR_yes_SR_no	OTU_671	k__Fungi	p__	c__	o__	f__	g__	s__
AsR_yes_SR_no	OTU_980	k__Fungi	p__Ascomycota	c__Saccharomycetes	o__Saccharomycetales	f__Debaryomycetaceae	g__Meyerozyma	s__Meyerozyma_guilliermondii
AsR_yes_SR_no	OTU_1323	k__Fungi	p__Ascomycota	c__Eurotiomycetes	o__Eurotiales	f__Aspergillaceae	g__Aspergillus	s__Aspergillus_sp
AsR_yes_SR_no	OTU_3583	k__Fungi	p__Ascomycota	c__Sordariomycetes	o__Hypocreales	f__Hypocreaceae	g__Trichoderma	s__Trichoderma_citrinum
AsR_yes_SR_no	OTU_4515	k__Fungi	p__Basidiomycota	c__Tremellomycetes	o__Filobasidiales	f__Filobasidiaceae	g__Naganishia	s__Naganishia_sp
AsR_yes_SR_no	OTU_950	k__Fungi	p__Basidiomycota	c__Agaricomycetes	o__Agaricales	f__Bolbitiaceae	g__unidentified	s__Bolbitiaceae_sp
AsR_yes_SR_no	OTU_2119	k__Fungi	p__	c__	o__	f__	g__	s__
AsR_yes_SR_no	OTU_4845	k__Fungi	p__Ascomycota	c__Sordariomycetes	o__Hypocreales	f__Nectriaceae	g__Fusarium	s__Fusarium_sp
AsR_yes_SR_no	OTU_5116	k__Fungi	p__Ascomycota	c__Sordariomycetes	o__Sordariales	f__Chaetomiaceae	g__Chaetomium	s__Chaetomium_sp
AsR_yes_SR_no	OTU_843	k__Fungi	p__Ascomycota	c__Eurotiomycetes	o__Onygenales	f__Gymnoascaceae	g__Leucothecium	s__Leucothecium_emdenii
AsR_yes_SR_no	OTU_853	k__Fungi	p__Ascomycota	c__Dothideomycetes	o__Botryosphaeriales	f__Botryosphaeriaceae	g__Spencermartinsia	s__Spencermartinsia_sp
AsR_yes_SR_no	OTU_948	k__Fungi	p__Ascomycota	c__Sordariomycetes	o__Coniochaetales	f__unidentified_Coniochaetales_sp	g__unidentified_Coniochaetales_sp	s__Coniochaetales_sp
AsR_yes_SR_no	OTU_912	k__Fungi	p__Ascomycota	c__Sordariomycetes	o__Sordariales	f__unidentified_Sordariales_sp	g__unidentified_Sordariales_sp	s__Sordariales_sp
AsR_yes_SR_no	OTU_2502	k__Fungi	p__Ascomycota	c__Sordariomycetes	o__Coniochaetales	f__Coniochaetaceae	g__Coniochaeta	s__Coniochaeta_ligniaria
AsR_yes_SR_no	OTU_3783	k__Fungi	p__Ascomycota	c__Sordariomycetes	o__Hypocreales	f__Nectriaceae	g__Gibberella	s__Gibberella_sp
AsR_yes_SR_no	OTU_205	k__Fungi	p__Ascomycota	c__Sordariomycetes	o__Glomerellales	f__Plectosphaerellaceae	g__unidentified	s__Plectosphaerellaceae_sp
AsR_yes_SR_no	OTU_601	k__Fungi	p__Ascomycota	c__Sordariomycetes	o__Hypocreales	f__Nectriaceae	g__Fusarium	s__Fusarium_oxysporum
AsR_yes_SR_no	OTU_582	k__Fungi	p__Basidiomycota	c__Tremellomycetes	o__Filobasidiales	f__Piskurozymaceae	g__Solicoccozyma	s__Solicoccozyma_terrea
AsR_yes_SR_no	OTU_1526	k__Fungi	p__Ascomycota	c__unidentified_Ascomycota_sp	o__unidentified_Ascomycota_sp	f__unidentified_Ascomycota_sp	g__unidentified_Ascomycota_sp	s__Ascomycota_sp
AsR_yes_SR_no	OTU_648	k__Fungi	p__Ascomycota	c__Sordariomycetes	o__Sordariales	f__Chaetomiaceae	g__Botryotrichum	s__Botryotrichum_spirotrichum
AsR_yes_SR_no	OTU_1293	k__Fungi	p__Rozellomycota	c__unidentified_Rozellomycota_sp	o__unidentified_Rozellomycota_sp	f__unidentified_Rozellomycota_sp	g__unidentified_Rozellomycota_sp	s__Rozellomycota_sp
AsR_yes_SR_no	OTU_921	k__Fungi	p__Ascomycota	c__Sordariomycetes	o__Hypocreales	f__Nectriaceae	g__Lasionectria	s__Lasionectria_sp
AsR_yes_SR_no	OTU_402	k__Fungi	p__Ascomycota	c__Sordariomycetes	o__Diaporthales	f__Diaporthaceae	g__Diaporthe	s__Diaporthe_columnaris
AsR_yes_SR_no	OTU_4363	k__Fungi	p__Chytridiomycota	c__Spizellomycetes	o__Spizellomycetales	f__unidentified_Spizellomycetales_sp	g__unidentified_Spizellomycetales_sp	s__Spizellomycetales_sp
AsR_no_SR_yes	OTU_1550	k__Fungi	p__Ascomycota	c__Sordariomycetes	o__Microascales	f__Microascaceae	g__Acaulium	s__Acaulium_sp
AsR_no_SR_yes	OTU_3079	k__Fungi	p__Ascomycota	c__Dothideomycetes	o__Valsariales	f__Valsariaceae	g__Valsaria	s__Valsaria_insitiva
AsR_no_SR_yes	OTU_475	k__Fungi	p__Ascomycota	c__Eurotiomycetes	o__Chaetothyriales	f__Herpotrichiellaceae	g__Exophiala	s__Exophiala_sp
AsR_no_SR_yes	OTU_2928	k__Fungi	p__Ascomycota	c__Sordariomycetes	o__Hypocreales	f__Bionectriaceae	g__Gliomastix	s__Gliomastix_sp
AsR_no_SR_yes	OTU_549	k__Fungi	p__Ascomycota	c__Dothideomycetes	o__Capnodiales	f__Mycosphaerellaceae	g__Pseudocercospora	s__Pseudocercospora_sp
AsR_no_SR_yes	OTU_1144	k__Fungi	p__Chytridiomycota	c__	o__	f__	g__	s__
AsR_no_SR_yes	OTU_111	k__Fungi	p__	c__	o__	f__	g__	s__
AsR_no_SR_yes	OTU_716	k__Fungi	p__Basidiomycota	c__Microbotryomycetes	o__Sporidiobolales	f__Sporidiobolaceae	g__Rhodotorula	s__Rhodotorula_sp
AsR_no_SR_yes	OTU_766	k__Fungi	p__	c__	o__	f__	g__	s__
AsR_no_SR_yes	OTU_2209	k__Fungi	p__Ascomycota	c__Dothideomycetes	o__Pleosporales	f__Pleosporaceae	g__Cochliobolus	s__Cochliobolus_sp
AsR_no_SR_yes	OTU_2040	k__Fungi	p__	c__	o__	f__	g__	s__
AsR_no_SR_yes	OTU_304	k__Fungi	p__	c__	o__	f__	g__	s__
AsR_no_SR_yes	OTU_230	k__Fungi	p__Ascomycota	c__Eurotiomycetes	o__Onygenales	f__Onygenaceae	g__Amauroascus	s__Amauroascus_albicans
AsR_no_SR_yes	OTU_3757	k__Fungi	p__Ascomycota	c__Sordariomycetes	o__Hypocreales	f__Nectriaceae	g__Fusarium	s__Fusarium_nematophilum
AsR_no_SR_yes	OTU_2359	No	blast	hit	None	None
AsR_no_SR_yes	OTU_556	k__Fungi	p__Basidiomycota	c__Tremellomycetes	o__Filobasidiales	f__Filobasidiaceae	g__Filobasidium	s__Filobasidium_magnum
AsR_no_SR_yes	OTU_1568	k__Fungi	p__Ascomycota	c__Sordariomycetes	o__Hypocreales	f__Nectriaceae	g__Fusarium	s__Fusarium_sp
AsR_no_SR_yes	OTU_396	k__Fungi	p__Ascomycota	c__Eurotiomycetes	o__Eurotiales	f__Elaphomycetaceae	g__unidentified	s__Elaphomycetaceae_sp
AsR_no_SR_yes	OTU_2954	k__Fungi	p__	c__	o__	f__	g__	s__
AsR_no_SR_yes	OTU_888	k__Fungi	p__	c__	o__	f__	g__	s__
AsR_no_SR_yes	OTU_4740	k__Fungi	p__Glomeromycota	c__unidentified_Glomeromycota_sp	o__unidentified_Glomeromycota_sp	f__unidentified_Glomeromycota_sp	g__unidentified_Glomeromycota_sp	s__Glomeromycota_sp
AsR_no_SR_yes	OTU_820	k__Fungi	p__Basidiomycota	c__Agaricomycetes	o__Gloeophyllales	f__Gloeophyllaceae	g__Neolentinus	s__Neolentinus_lepideus
AsR_no_SR_yes	OTU_1878	k__Fungi	p__	c__	o__	f__	g__	s__
AsR_no_SR_yes	OTU_665	k__Fungi	p__	c__	o__	f__	g__	s__
AsR_no_SR_yes	OTU_3053	k__Fungi	p__	c__	o__	f__	g__	s__
AsR_no_SR_yes	OTU_4413	k__Fungi	p__Ascomycota	c__Dothideomycetes	o__Pleosporales	f__Didymellaceae	g__Didymella	s__Didymella_glomerata
AsR_no_SR_yes	OTU_1367	k__Fungi	p__Ascomycota	c__Sordariomycetes	o__Hypocreales	f__Ophiocordycipitaceae	g__Tolypocladium	s__Tolypocladium_parasiticum
AsR_no_SR_yes	OTU_4751	k__Fungi	p__Mortierellomycota	c__Mortierellomycetes	o__Mortierellales	f__Mortierellaceae	g__Mortierella	s__Mortierella_sp
AsR_no_SR_yes	OTU_725	k__Fungi	p__	c__	o__	f__	g__	s__
AsR_no_SR_yes	OTU_2594	k__Fungi	p__Basidiomycota	c__Tremellomycetes	o__Tremellales	f__Cryptococcaceae	g__Kwoniella	s__Kwoniella_sp
AsR_no_SR_yes	OTU_272	k__Fungi	p__	c__	o__	f__	g__	s__
AsR_no_SR_yes	OTU_1344	k__Fungi	p__Basidiomycota	c__Agaricomycetes	o__Corticiales	f__Corticiaceae	g__unidentified	s__Corticiaceae_sp
AsR_no_SR_yes	OTU_3615	k__Fungi	p__Ascomycota	c__Sordariomycetes	o__Hypocreales	f__Nectriaceae	g__Fusarium	s__Fusarium_sp
AsR_no_SR_yes	OTU_4602	k__Fungi	p__	c__	o__	f__	g__	s__
AsR_no_SR_yes	OTU_1793	k__Fungi	p__Ascomycota	c__unidentified_Ascomycota_sp	o__unidentified_Ascomycota_sp	f__unidentified_Ascomycota_sp	g__unidentified_Ascomycota_sp	s__Ascomycota_sp
AsR_no_SR_yes	OTU_349	k__Fungi	p__Ascomycota	c__Dothideomycetes	o__Pleosporales	f__Pleosporales_fam_Incertae_sedis	g__Monodictys	s__Monodictys_castaneae
AsR_no_SR_yes	OTU_5171	k__Fungi	p__Ascomycota	c__Sordariomycetes	o__Hypocreales	f__Nectriaceae	g__Gibberella	s__Gibberella_intricans
AsR_no_SR_yes	OTU_680	k__Fungi	p__Ascomycota	c__Sordariomycetes	o__Hypocreales	f__Clavicipitaceae	g__Metarhizium	s__Metarhizium_sp
AsR_no_SR_yes	OTU_1444	k__Fungi	p__Rozellomycota	c__Rozellomycotina_cls_Incertae_sedis	o__GS04	f__unidentified_GS04_sp	g__unidentified_GS04_sp	s__GS04_sp
AsR_no_SR_yes	OTU_2649	k__Fungi	p__	c__	o__	f__	g__	s__
AsR_no_SR_yes	OTU_786	k__Fungi	p__Ascomycota	c__Sordariomycetes	o__Sordariales	f__Sordariales_fam_Incertae_sedis	g__Madurella	s__Madurella_fahalii
AsR_no_SR_yes	OTU_894	k__Fungi	p__Mortierellomycota	c__Mortierellomycetes	o__Mortierellales	f__Mortierellaceae	g__Mortierella	s__Mortierella_sp
AsR_no_SR_yes	OTU_376	k__Fungi	p__Chytridiomycota	c__Spizellomycetes	o__Spizellomycetales	f__unidentified_Spizellomycetales_sp	g__unidentified_Spizellomycetales_sp	s__Spizellomycetales_sp
AsR_no_SR_yes	OTU_4743	k__Fungi	p__Ascomycota	c__Sordariomycetes	o__Microascales	f__Microascaceae	g__Acaulium	s__Acaulium_albonigrescens
AsR_no_SR_yes	OTU_4074	k__Fungi	p__Ascomycota	c__Sordariomycetes	o__Sordariales	f__Chaetomiaceae	g__Chaetomium	s__Chaetomium_mareoticum
AsR_no_SR_yes	OTU_792	k__Fungi	p__Ascomycota	c__Eurotiomycetes	o__Eurotiales	f__Aspergillaceae	g__Penicillium	s__Penicillium_sp
AsR_no_SR_yes	OTU_1322	k__Fungi	p__	c__	o__	f__	g__	s__
AsR_no_SR_yes	OTU_2212	k__Fungi	p__Ascomycota	c__Dothideomycetes	o__Botryosphaeriales	f__Botryosphaeriaceae	g__Sphaeropsis	s__Sphaeropsis_sapinea
AsR_no_SR_yes	OTU_830	k__Fungi	p__Ascomycota	c__Sordariomycetes	o__Sordariales	f__Chaetomiaceae	g__Botryotrichum	s__Botryotrichum_spirotrichum
AsR_no_SR_yes	OTU_1916	k__Fungi	p__Ascomycota	c__Dothideomycetes	o__unidentified_Dothideomycetes_sp	f__unidentified_Dothideomycetes_sp	g__unidentified_Dothideomycetes_sp	s__Dothideomycetes_sp
AsR_no_SR_yes	OTU_418	k__Fungi	p__Ascomycota	c__Pezizomycotina_cls_Incertae_sedis	o__Pezizomycotina_ord_Incertae_sedis	f__Pezizomycotina_fam_Incertae_sedis	g__Badarisama	s__Badarisama_sojae
AsR_no_SR_yes	OTU_705	k__Fungi	p__	c__	o__	f__	g__	s__
AsR_no_SR_yes	OTU_777	k__Fungi	p__Ascomycota	c__Dothideomycetes	o__Pleosporales	f__Pleosporaceae	g__Neocamarosporium	s__Neocamarosporium_goegapense
AsR_no_SR_yes	OTU_638	k__Fungi	p__	c__	o__	f__	g__	s__
AsR_no_SR_yes	OTU_992	k__Fungi	p__	c__	o__	f__	g__	s__
AsR_no_SR_yes	OTU_1808	k__Fungi	p__Ascomycota	c__Sordariomycetes	o__Hypocreales	f__Nectriaceae	g__Gibberella	s__Gibberella_intricans
AsR_no_SR_yes	OTU_679	k__Fungi	p__	c__	o__	f__	g__	s__
AsR_no_SR_yes	OTU_1403	k__Fungi	p__Ascomycota	c__Leotiomycetes	o__Helotiales	f__Helotiaceae	g__Scytalidium	s__Scytalidium_sp
AsR_no_SR_yes	OTU_915	k__Fungi	p__	c__	o__	f__	g__	s__
AsR_no_SR_yes	OTU_668	k__Fungi	p__Ascomycota	c__Pezizomycetes	o__Pezizales	f__Pezizaceae	g__Peziza	s__Peziza_granularis
AsR_no_SR_yes	OTU_4559	k__Fungi	p__Ascomycota	c__Sordariomycetes	o__Microascales	f__Microascaceae	g__Microascus	s__Microascus_brevicaulis
AsR_no_SR_yes	OTU_3987	k__Fungi	p__	c__	o__	f__	g__	s__
AsR_no_SR_yes	OTU_647	k__Fungi	p__Ascomycota	c__Sordariomycetes	o__Microascales	f__Microascaceae	g__Pithoascus	s__Pithoascus_nidicola
AsR_no_SR_yes	OTU_4075	k__Fungi	p__Ascomycota	c__Dothideomycetes	o__Capnodiales	f__Cladosporiaceae	g__Cladosporium	s__Cladosporium_sp
AsR_no_SR_yes	OTU_1303	k__Fungi	p__Ascomycota	c__Sordariomycetes	o__Hypocreales	f__Stachybotryaceae	g__Myrothecium	s__Myrothecium_sp
AsR_no_SR_yes	OTU_2108	k__Fungi	p__	c__	o__	f__	g__	s__
AsR_no_SR_yes	OTU_274	k__Fungi	p__	c__	o__	f__	g__	s__
AsR_no_SR_yes	OTU_1662	k__Fungi	p__	c__	o__	f__	g__	s__
AsR_no_SR_yes	OTU_1172	k__Fungi	p__	c__	o__	f__	g__	s__
AsR_no_SR_yes	OTU_1674	k__Fungi	p__Basidiomycota	c__Microbotryomycetes	o__Sporidiobolales	f__Sporidiobolaceae	g__Sporidiobolus	s__Sporidiobolus_sp
AsR_no_SR_yes	OTU_842	k__Fungi	p__	c__	o__	f__	g__	s__
AsR_no_SR_yes	OTU_3943	k__Fungi	p__Ascomycota	c__unidentified_Ascomycota_sp	o__unidentified_Ascomycota_sp	f__unidentified_Ascomycota_sp	g__unidentified_Ascomycota_sp	s__Ascomycota_sp
AsR_no_SR_yes	OTU_2782	k__Fungi	p__	c__	o__	f__	g__	s__
AsR_no_SR_yes	OTU_279	k__Fungi	p__Basidiomycota	c__Agaricomycetes	o__Agaricales	f__Psathyrellaceae	g__Coprinopsis	s__Coprinopsis_sp
AsR_no_SR_yes	OTU_879	k__Fungi	p__	c__	o__	f__	g__	s__
AsR_no_SR_yes	OTU_1013	k__Fungi	p__Ascomycota	c__Eurotiomycetes	o__Eurotiales	f__Aspergillaceae	g__unidentified	s__Aspergillaceae_sp
AsR_no_SR_yes	OTU_4116	k__Fungi	p__Basidiomycota	c__Tremellomycetes	o__Filobasidiales	f__Filobasidiaceae	g__Naganishia	s__Naganishia_albida
AsR_no_SR_yes	OTU_1300	k__Fungi	p__Ascomycota	c__Dothideomycetes	o__Pleosporales	f__Periconiaceae	g__Periconia	s__Periconia_macrospinosa
AsR_no_SR_yes	OTU_290	No	blast	hit	None	None
AsR_no_SR_yes	OTU_1727	k__Fungi	p__Zoopagomycota	c__Zoopagomycetes	o__Zoopagales	f__Piptocephalidaceae	g__Piptocephalis	s__Piptocephalis_lepidula
AsR_no_SR_yes	OTU_904	k__Fungi	p__Glomeromycota	c__Glomeromycetes	o__Glomerales	f__Glomeraceae	g__unidentified	s__Glomeraceae_sp
AsR_no_SR_yes	OTU_1277	k__Fungi	p__Ascomycota	c__Sordariomycetes	o__Magnaporthales	f__unidentified_Magnaporthales_sp	g__unidentified_Magnaporthales_sp	s__Magnaporthales_sp
AsR_no_SR_yes	OTU_452	k__Fungi	p__Ascomycota	c__Dothideomycetes	o__unidentified_Dothideomycetes_sp	f__unidentified_Dothideomycetes_sp	g__unidentified_Dothideomycetes_sp	s__Dothideomycetes_sp
AsR_no_SR_yes	OTU_1891	k__Fungi	p__Ascomycota	c__unidentified_Ascomycota_sp	o__unidentified_Ascomycota_sp	f__unidentified_Ascomycota_sp	g__unidentified_Ascomycota_sp	s__Ascomycota_sp
AsR_no_SR_yes	OTU_3407	k__Fungi	p__Rozellomycota	c__Rozellomycotina_cls_Incertae_sedis	o__GS04	f__unidentified_GS04_sp	g__unidentified_GS04_sp	s__GS04_sp
AsR_no_SR_yes	OTU_2524	k__Fungi	p__	c__	o__	f__	g__	s__
AsR_no_SR_yes	OTU_4096	k__Fungi	p__Ascomycota	c__Dothideomycetes	o__Capnodiales	f__Cladosporiaceae	g__Cladosporium	s__Cladosporium_sp
AsR_no_SR_yes	OTU_637	k__Fungi	p__Ascomycota	c__Sordariomycetes	o__Sordariales	f__Chaetomiaceae	g__Chaetomium	s__Chaetomium_sp
AsR_no_SR_yes	OTU_2173	k__Fungi	p__Basidiomycota	c__Tremellomycetes	o__Tremellales	f__Bulleribasidiaceae	g__Dioszegia	s__Dioszegia_sp
AsR_no_SR_yes	OTU_1065	No	blast	hit	None	None
AsR_no_SR_yes	OTU_523	k__Fungi	p__Ascomycota	c__Leotiomycetes	o__Helotiales	f__unidentified_Helotiales_sp	g__unidentified_Helotiales_sp	s__Helotiales_sp
AsR_no_SR_yes	OTU_564	k__Fungi	p__Ascomycota	c__unidentified_Ascomycota_sp	o__unidentified_Ascomycota_sp	f__unidentified_Ascomycota_sp	g__unidentified_Ascomycota_sp	s__Ascomycota_sp
AsR_no_SR_yes	OTU_1576	k__Fungi	p__	c__	o__	f__	g__	s__
AsR_no_SR_yes	OTU_1487	k__Fungi	p__	c__	o__	f__	g__	s__
AsR_no_SR_yes	OTU_1168	k__Fungi	p__Basidiomycota	c__Tremellomycetes	o__Filobasidiales	f__Filobasidiaceae	g__Naganishia	s__Naganishia_albida
AsR_no_SR_yes	OTU_3835	k__Fungi	p__Basidiomycota	c__Microbotryomycetes	o__Sporidiobolales	f__Sporidiobolaceae	g__Rhodosporidiobolus	s__Rhodosporidiobolus_sp
AsR_no_SR_yes	OTU_2415	k__Fungi	p__	c__	o__	f__	g__	s__
AsR_no_SR_yes	OTU_338	k__Fungi	p__Ascomycota	c__Sordariomycetes	o__Sordariales	f__Chaetomiaceae	g__Stolonocarpus	s__Stolonocarpus_gigasporus
AsR_no_SR_yes	OTU_4664	k__Fungi	p__Ascomycota	c__Sordariomycetes	o__Microascales	f__Microascaceae	g__Kernia	s__Kernia_pachypleura
AsR_no_SR_yes	OTU_764	k__Fungi	p__Ascomycota	c__Sordariomycetes	o__Hypocreales	f__Nectriaceae	g__Volutella	s__Volutella_ciliata
AsR_no_SR_yes	OTU_961	k__Fungi	p__	c__	o__	f__	g__	s__
AsR_no_SR_yes	OTU_653	k__Fungi	p__Basidiomycota	c__Tremellomycetes	o__Tremellales	f__Bulleribasidiaceae	g__Dioszegia	s__Dioszegia_sp
AsR_no_SR_yes	OTU_959	k__Fungi	p__Ascomycota	c__Sordariomycetes	o__Sordariales	f__Lasiosphaeriaceae	g__Cladorrhinum	s__Cladorrhinum_bulbillosum
AsR_no_SR_yes	OTU_5038	k__Fungi	p__Ascomycota	c__Sordariomycetes	o__Hypocreales	f__Stachybotryaceae	g__Stachybotrys	s__Stachybotrys_chlorohalonata
AsR_no_SR_yes	OTU_1111	k__Fungi	p__Ascomycota	c__Sordariomycetes	o__Microascales	f__Microascaceae	g__Microascus	s__Microascus_longicollis
AsR_no_SR_yes	OTU_4649	k__Fungi	p__Ascomycota	c__Dothideomycetes	o__Capnodiales	f__Cladosporiaceae	g__Cladosporium	s__Cladosporium_sp
AsR_no_SR_yes	OTU_33	k__Fungi	p__Ascomycota	c__Sordariomycetes	o__Sordariales	f__Lasiosphaeriaceae	g__Apiosordaria	s__Apiosordaria_sp
AsR_no_SR_yes	OTU_2856	k__Fungi	p__Glomeromycota	c__Glomeromycetes	o__Glomerales	f__Glomeraceae	g__Glomus	s__Glomus_sp
AsR_no_SR_yes	OTU_4042	k__Fungi	p__	c__	o__	f__	g__	s__
AsR_no_SR_yes	OTU_927	k__Fungi	p__Ascomycota	c__Orbiliomycetes	o__unidentified_Orbiliomycetes_sp	f__unidentified_Orbiliomycetes_sp	g__unidentified_Orbiliomycetes_sp	s__Orbiliomycetes_sp
AsR_no_SR_yes	OTU_451	k__Fungi	p__	c__	o__	f__	g__	s__
AsR_no_SR_yes	OTU_472	k__Fungi	p__Ascomycota	c__Sordariomycetes	o__Sordariales	f__Chaetomiaceae	g__Achaetomium	s__Achaetomium_sp
AsR_no_SR_yes	OTU_2309	k__Fungi	p__	c__	o__	f__	g__	s__
AsR_no_SR_yes	OTU_1086	k__Fungi	p__	c__	o__	f__	g__	s__
AsR_no_SR_yes	OTU_530	k__Fungi	p__Ascomycota	c__Eurotiomycetes	o__Onygenales	f__Onygenaceae	g__Xanthothecium	s__Xanthothecium_sp
AsR_no_SR_yes	OTU_3960	k__Fungi	p__Ascomycota	c__Sordariomycetes	o__Hypocreales	f__Stachybotryaceae	g__Sirastachys	s__Sirastachys_castanedae
AsR_no_SR_yes	OTU_2947	k__Fungi	p__Ascomycota	c__Sordariomycetes	o__Glomerellales	f__Plectosphaerellaceae	g__unidentified	s__Plectosphaerellaceae_sp
AsR_no_SR_yes	OTU_492	k__Fungi	p__Ascomycota	c__Sordariomycetes	o__Microascales	f__Microascaceae	g__Scopulariopsis	s__Scopulariopsis_acremonium
AsR_no_SR_yes	OTU_1447	k__Fungi	p__Glomeromycota	c__Glomeromycetes	o__Glomerales	f__Glomeraceae	g__unidentified	s__Glomeraceae_sp
AsR_no_SR_yes	OTU_2327	k__Fungi	p__Glomeromycota	c__Glomeromycetes	o__Glomerales	f__Glomeraceae	g__Glomus	s__Glomus_sp
AsR_no_SR_yes	OTU_1028	k__Fungi	p__Ascomycota	c__Dothideomycetes	o__Dothideomycetes_ord_Incertae_sedis	f__Eremomycetaceae	g__Arthrographis	s__Arthrographis_sp
AsR_no_SR_yes	OTU_762	k__Fungi	p__	c__	o__	f__	g__	s__
AsR_no_SR_yes	OTU_212	k__Fungi	p__Ascomycota	c__Sordariomycetes	o__Microascales	f__Microascaceae	g__Kernia	s__Kernia_pachypleura
AsR_no_SR_yes	OTU_1994	k__Fungi	p__Ascomycota	c__Dothideomycetes	o__Pleosporales	f__Leptosphaeriaceae	g__Leptosphaeria	s__Leptosphaeria_heterospora
AsR_no_SR_yes	OTU_667	k__Fungi	p__	c__	o__	f__	g__	s__
AsR_no_SR_yes	OTU_685	k__Fungi	p__Basidiomycota	c__Tremellomycetes	o__Cystofilobasidiales	f__Cystofilobasidiaceae	g__Cystofilobasidium	s__Cystofilobasidium_infirmominiatum
AsR_no_SR_yes	OTU_1333	k__Fungi	p__	c__	o__	f__	g__	s__
AsR_no_SR_yes	OTU_1264	k__Fungi	p__Glomeromycota	c__Glomeromycetes	o__Glomerales	f__Glomeraceae	g__Glomus	s__Glomus_sp
AsR_no_SR_yes	OTU_1211	k__Fungi	p__	c__	o__	f__	g__	s__
AsR_no_SR_yes	OTU_1890	k__Fungi	p__Basidiomycota	c__Tremellomycetes	o__Filobasidiales	f__Filobasidiaceae	g__Filobasidium	s__Filobasidium_sp
AsR_no_SR_yes	OTU_2223	k__Fungi	p__Ascomycota	c__Dothideomycetes	o__Botryosphaeriales	f__Botryosphaeriaceae	g__Botryosphaeria	s__Botryosphaeria_sp
AsR_no_SR_yes	OTU_718	k__Fungi	p__Ascomycota	c__Eurotiomycetes	o__Onygenales	f__Arthrodermataceae	g__Arthroderma	s__Arthroderma_fulvum
AsR_no_SR_yes	OTU_4178	k__Fungi	p__Ascomycota	c__Sordariomycetes	o__Hypocreales	f__Nectriaceae	g__Gibberella	s__Gibberella_intricans
AsR_no_SR_yes	OTU_2369	k__Fungi	p__Chytridiomycota	c__Rhizophydiomycetes	o__Rhizophydiales	f__Rhizophydiaceae	g__unidentified	s__Rhizophydiaceae_sp
AsR_no_SR_yes	OTU_2306	k__Fungi	p__	c__	o__	f__	g__	s__
AsR_no_SR_yes	OTU_1680	k__Fungi	p__Ascomycota	c__Pezizomycetes	o__Pezizales	f__Pyronemataceae	g__unidentified	s__Pyronemataceae_sp
AsR_no_SR_yes	OTU_1803	k__Fungi	p__Ascomycota	c__Dothideomycetes	o__Pleosporales	f__Didymosphaeriaceae	g__Aporospora	s__Aporospora_sp
AsR_no_SR_yes	OTU_187	k__Fungi	p__Ascomycota	c__Eurotiomycetes	o__Eurotiales	f__Trichocomaceae	g__Thermomyces	s__Thermomyces_lanuginosus
AsR_no_SR_yes	OTU_2238	k__Fungi	p__	c__	o__	f__	g__	s__
AsR_no_SR_yes	OTU_877	k__Fungi	p__	c__	o__	f__	g__	s__
AsR_no_SR_yes	OTU_278	k__Fungi	p__Ascomycota	c__Leotiomycetes	o__Thelebolales	f__Thelebolaceae	g__Thelebolus	s__Thelebolus_sp
AsR_no_SR_yes	OTU_1816	k__Fungi	p__Ascomycota	c__unidentified_Ascomycota_sp	o__unidentified_Ascomycota_sp	f__unidentified_Ascomycota_sp	g__unidentified_Ascomycota_sp	s__Ascomycota_sp
AsR_no_SR_yes	OTU_3404	k__Fungi	p__	c__	o__	f__	g__	s__
AsR_no_SR_yes	OTU_594	k__Fungi	p__Ascomycota	c__Leotiomycetes	o__Erysiphales	f__Erysiphaceae	g__Blumeria	s__Blumeria_sp
AsR_no_SR_yes	OTU_1025	k__Fungi	p__Ascomycota	c__Sordariomycetes	o__Microascales	f__Microascaceae	g__Acaulium	s__Acaulium_acremonium
AsR_no_SR_yes	OTU_412	k__Fungi	p__Ascomycota	c__Sordariomycetes	o__Microascales	f__Microascaceae	g__Microascus	s__Microascus_verrucosus
AsR_no_SR_yes	OTU_677	k__Fungi	p__Ascomycota	c__Pezizomycetes	o__Pezizales	f__Pezizaceae	g__unidentified	s__Pezizaceae_sp
AsR_no_SR_yes	OTU_3492	k__Fungi	p__Ascomycota	c__Eurotiomycetes	o__Eurotiales	f__Aspergillaceae	g__Aspergillus	s__Aspergillus_ustus
AsR_no_SR_yes	OTU_2433	k__Fungi	p__Basidiomycota	c__Tremellomycetes	o__Cystofilobasidiales	f__Mrakiaceae	g__Udeniomyces	s__Udeniomyces_sp
AsR_no_SR_yes	OTU_832	k__Fungi	p__Ascomycota	c__Dothideomycetes	o__Pleosporales	f__Pleosporaceae	g__Neocamarosporium	s__Neocamarosporium_sp
AsR_no_SR_yes	OTU_1424	k__Fungi	p__	c__	o__	f__	g__	s__
AsR_no_SR_yes	OTU_1795	k__Fungi	p__Rozellomycota	c__Rozellomycotina_cls_Incertae_sedis	o__GS04	f__unidentified_GS04_sp	g__unidentified_GS04_sp	s__GS04_sp
AsR_no_SR_yes	OTU_826	k__Fungi	p__Ascomycota	c__Eurotiomycetes	o__Onygenales	f__unidentified_Onygenales_sp	g__unidentified_Onygenales_sp	s__Onygenales_sp
AsR_no_SR_yes	OTU_775	k__Fungi	p__Ascomycota	c__Sordariomycetes	o__Hypocreales	f__Clavicipitaceae	g__Collarina	s__Collarina_aurantiaca
AsR_no_SR_yes	OTU_2235	k__Fungi	p__	c__	o__	f__	g__	s__
AsR_no_SR_yes	OTU_806	k__Fungi	p__Mortierellomycota	c__unidentified_Mortierellomycota_sp	o__unidentified_Mortierellomycota_sp	f__unidentified_Mortierellomycota_sp	g__unidentified_Mortierellomycota_sp	s__Mortierellomycota_sp
AsR_no_SR_yes	OTU_783	k__Fungi	p__Chytridiomycota	c__Rhizophlyctidomycetes	o__Rhizophlyctidales	f__Rhizophlyctidaceae	g__Rhizophlyctis	s__Rhizophlyctis_rosea
AsR_no_SR_yes	OTU_1190	k__Fungi	p__Ascomycota	c__Sordariomycetes	o__Hypocreales	f__Nectriaceae	g__Fusarium	s__Fusarium_rectiphorum
AsR_no_SR_yes	OTU_706	k__Fungi	p__Basidiomycota	c__Tremellomycetes	o__Filobasidiales	f__Filobasidiaceae	g__Naganishia	s__Naganishia_sp
AsR_no_SR_yes	OTU_1031	k__Fungi	p__Mortierellomycota	c__Mortierellomycetes	o__Mortierellales	f__Mortierellaceae	g__Mortierella	s__Mortierella_sp
AsR_no_SR_yes	OTU_831	k__Fungi	p__Zoopagomycota	c__Zoopagomycetes	o__Zoopagales	f__Piptocephalidaceae	g__Piptocephalis	s__Piptocephalis_lepidula
AsR_no_SR_yes	OTU_589	k__Fungi	p__Basidiomycota	c__Agaricomycetes	o__Sebacinales	f__Sebacinaceae	g__Sebacina	s__Sebacina_sp
AsR_no_SR_yes	OTU_2018	k__Fungi	p__Ascomycota	c__Dothideomycetes	o__Pleosporales	f__Didymellaceae	g__Stagonosporopsis	s__Stagonosporopsis_sp
AsR_no_SR_yes	OTU_1341	k__Fungi	p__	c__	o__	f__	g__	s__
AsR_no_SR_yes	OTU_5069	k__Fungi	p__Ascomycota	c__Sordariomycetes	o__Hypocreales	f__Nectriaceae	g__Fusarium	s__Fusarium_delphinoides
AsR_no_SR_yes	OTU_441	k__Fungi	p__Ascomycota	c__unidentified_Ascomycota_sp	o__unidentified_Ascomycota_sp	f__unidentified_Ascomycota_sp	g__unidentified_Ascomycota_sp	s__Ascomycota_sp
AsR_no_SR_yes	OTU_486	k__Fungi	p__Ascomycota	c__Dothideomycetes	o__Pleosporales	f__Sporormiaceae	g__Westerdykella	s__Westerdykella_centenaria
AsR_no_SR_yes	OTU_1127	No	blast	hit	None	None
AsR_no_SR_yes	OTU_2383	k__Fungi	p__Ascomycota	c__Sordariomycetes	o__Hypocreales	f__Nectriaceae	g__Fusarium	s__Fusarium_delphinoides
AsR_no_SR_yes	OTU_389	k__Fungi	p__Ascomycota	c__Saccharomycetes	o__Saccharomycetales	f__Dipodascaceae	g__Dipodascus	s__Dipodascus_geotrichum
AsR_no_SR_yes	OTU_1011	k__Fungi	p__	c__	o__	f__	g__	s__
AsR_no_SR_yes	OTU_1831	k__Fungi	p__	c__	o__	f__	g__	s__
AsR_no_SR_yes	OTU_631	k__Fungi	p__Ascomycota	c__Eurotiomycetes	o__Eurotiales	f__Aspergillaceae	g__Aspergillus	s__Aspergillus_sp
AsR_no_SR_yes	OTU_1004	k__Fungi	p__Ascomycota	c__Dothideomycetes	o__Pleosporales	f__Trematosphaeriaceae	g__Trematosphaeria	s__Trematosphaeria_sp
AsR_no_SR_yes	OTU_572	k__Fungi	p__Ascomycota	c__Pezizomycetes	o__Pezizales	f__Pyronemataceae	g__Scutellinia	s__Scutellinia_sp
AsR_no_SR_yes	OTU_4185	k__Fungi	p__Ascomycota	c__Sordariomycetes	o__Sordariales	f__Chaetomiaceae	g__Collariella	s__Collariella_sp
AsR_no_SR_yes	OTU_758	k__Fungi	p__Ascomycota	c__Sordariomycetes	o__Hypocreales	f__unidentified_Hypocreales_sp	g__unidentified_Hypocreales_sp	s__Hypocreales_sp
AsR_no_SR_yes	OTU_673	k__Fungi	p__Rozellomycota	c__unidentified_Rozellomycota_sp	o__unidentified_Rozellomycota_sp	f__unidentified_Rozellomycota_sp	g__unidentified_Rozellomycota_sp	s__Rozellomycota_sp
AsR_no_SR_yes	OTU_1310	k__Fungi	p__Zoopagomycota	c__Zoopagomycetes	o__Zoopagales	f__Piptocephalidaceae	g__Piptocephalis	s__Piptocephalis_lepidula
AsR_no_SR_yes	OTU_144	k__Fungi	p__Ascomycota	c__Sordariomycetes	o__Hypocreales	f__Hypocreales_fam_Incertae_sedis	g__Acremonium	s__Acremonium_nepalense
AsR_no_SR_yes	OTU_623	k__Fungi	p__	c__	o__	f__	g__	s__
AsR_no_SR_yes	OTU_330	k__Fungi	p__Ascomycota	c__Leotiomycetes	o__Helotiales	f__Helotiales_fam_Incertae_sedis	g__Leohumicola	s__Leohumicola_sp
AsR_no_SR_yes	OTU_1020	k__Fungi	p__Basidiomycota	c__Agaricomycetes	o__Agaricales	f__Psathyrellaceae	g__Psathyrella	s__Psathyrella_canoceps
AsR_no_SR_yes	OTU_1772	k__Fungi	p__Ascomycota	c__Dothideomycetes	o__Pleosporales	f__Didymellaceae	g__Phoma	s__Phoma_sp
AsR_no_SR_yes	OTU_2063	k__Fungi	p__Glomeromycota	c__Glomeromycetes	o__Glomerales	f__unidentified_Glomerales_sp	g__unidentified_Glomerales_sp	s__Glomerales_sp
AsR_no_SR_yes	OTU_748	k__Fungi	p__Basidiomycota	c__Tremellomycetes	o__Tremellales	f__Bulleribasidiaceae	g__Vishniacozyma	s__Vishniacozyma_sp
AsR_no_SR_yes	OTU_4606	k__Fungi	p__Basidiomycota	c__Tremellomycetes	o__Trichosporonales	f__Trichosporonaceae	g__Cutaneotrichosporon	s__Cutaneotrichosporon_sp
AsR_no_SR_yes	OTU_1671	k__Fungi	p__Ascomycota	c__Sordariomycetes	o__Xylariales	f__Xylariaceae	g__Nemania	s__Nemania_diffusa
AsR_no_SR_yes	OTU_1616	k__Fungi	p__	c__	o__	f__	g__	s__
AsR_no_SR_yes	OTU_3269	k__Fungi	p__	c__	o__	f__	g__	s__
AsR_no_SR_yes	OTU_755	k__Fungi	p__	c__	o__	f__	g__	s__
AsR_no_SR_yes	OTU_823	k__Fungi	p__Ascomycota	c__Sordariomycetes	o__unidentified_Sordariomycetes_sp	f__unidentified_Sordariomycetes_sp	g__unidentified_Sordariomycetes_sp	s__Sordariomycetes_sp
AsR_no_SR_yes	OTU_3439	k__Fungi	p__Ascomycota	c__unidentified_Ascomycota_sp	o__unidentified_Ascomycota_sp	f__unidentified_Ascomycota_sp	g__unidentified_Ascomycota_sp	s__Ascomycota_sp
AsR_no_SR_yes	OTU_785	k__Fungi	p__	c__	o__	f__	g__	s__
AsR_no_SR_yes	OTU_487	k__Fungi	p__Ascomycota	c__Sordariomycetes	o__Microascales	f__Microascaceae	g__Kernia	s__Kernia_sp
AsR_no_SR_yes	OTU_1202	k__Fungi	p__Ascomycota	c__Eurotiomycetes	o__Chaetothyriales	f__unidentified_Chaetothyriales_sp	g__unidentified_Chaetothyriales_sp	s__Chaetothyriales_sp
AsR_no_SR_yes	OTU_5054	k__Fungi	p__Ascomycota	c__Dothideomycetes	o__Pleosporales	f__Didymellaceae	g__Didymella	s__Didymella_glomerata
AsR_no_SR_yes	OTU_560	k__Fungi	p__Glomeromycota	c__Glomeromycetes	o__Glomerales	f__Glomeraceae	g__unidentified	s__Glomeraceae_sp
AsR_no_SR_yes	OTU_4746	k__Fungi	p__Ascomycota	c__Dothideomycetes	o__Dothideales	f__Dothioraceae	g__unidentified	s__Dothioraceae_sp
AsR_no_SR_yes	OTU_3172	k__Fungi	p__Ascomycota	c__Eurotiomycetes	o__Chaetothyriales	f__Trichomeriaceae	g__Arthrocladium	s__Arthrocladium_caudatum
AsR_no_SR_yes	OTU_3366	k__Fungi	p__	c__	o__	f__	g__	s__
AsR_no_SR_yes	OTU_669	k__Fungi	p__Ascomycota	c__Leotiomycetes	o__Helotiales	f__Hyaloscyphaceae	g__unidentified	s__Hyaloscyphaceae_sp
AsR_no_SR_yes	OTU_628	k__Fungi	p__Ascomycota	c__unidentified_Ascomycota_sp	o__unidentified_Ascomycota_sp	f__unidentified_Ascomycota_sp	g__unidentified_Ascomycota_sp	s__Ascomycota_sp
AsR_no_SR_yes	OTU_1749	k__Fungi	p__	c__	o__	f__	g__	s__
AsR_no_SR_yes	OTU_1055	k__Fungi	p__Ascomycota	c__Eurotiomycetes	o__Eurotiales	f__Aspergillaceae	g__Penicillium	s__Penicillium_sp
AsR_no_SR_yes	OTU_217	k__Fungi	p__	c__	o__	f__	g__	s__
AsR_no_SR_yes	OTU_1721	k__Fungi	p__	c__	o__	f__	g__	s__
AsR_no_SR_yes	OTU_1629	k__Fungi	p__Basidiomycota	c__Tremellomycetes	o__Trichosporonales	f__Trichosporonaceae	g__Trichosporon	s__Trichosporon_asahii
AsR_no_SR_yes	OTU_1238	k__Fungi	p__Ascomycota	c__Dothideomycetes	o__Capnodiales	f__Cladosporiaceae	g__Cladosporium	s__Cladosporium_velox
AsR_no_SR_yes	OTU_661	k__Fungi	p__Chytridiomycota	c__	o__	f__	g__	s__
AsR_no_SR_yes	OTU_1663	k__Fungi	p__Ascomycota	c__Dothideomycetes	o__unidentified_Dothideomycetes_sp	f__unidentified_Dothideomycetes_sp	g__unidentified_Dothideomycetes_sp	s__Dothideomycetes_sp
AsB_yes_SB_no	OTU_2345	k__Fungi	p__Basidiomycota	c__Agaricomycetes	o__Agaricales	f__Psathyrellaceae	g__unidentified	s__Psathyrellaceae_sp
AsB_yes_SB_no	OTU_3960	k__Fungi	p__Ascomycota	c__Sordariomycetes	o__Hypocreales	f__Stachybotryaceae	g__Sirastachys	s__Sirastachys_castanedae
AsB_yes_SB_no	OTU_1138	k__Fungi	p__Ascomycota	c__Dothideomycetes	o__Pleosporales	f__Didymellaceae	g__Phoma	s__Phoma_sp
AsB_yes_SB_no	OTU_1433	k__Fungi	p__Ascomycota	c__Dothideomycetes	o__Pleosporales	f__Pleosporaceae	g__Alternaria	s__Alternaria_alternata
AsB_yes_SB_no	OTU_479	k__Fungi	p__	c__	o__	f__	g__	s__
AsB_yes_SB_no	OTU_5121	k__Fungi	p__Chytridiomycota	c__	o__	f__	g__	s__
AsB_yes_SB_no	OTU_1428	k__Fungi	p__Ascomycota	c__Sordariomycetes	o__Microascales	f__Microascaceae	g__Kernia	s__Kernia_pachypleura
AsB_yes_SB_no	OTU_1266	k__Fungi	p__Ascomycota	c__Sordariomycetes	o__Microascales	f__Microascaceae	g__Scopulariopsis	s__Scopulariopsis_flava
AsB_yes_SB_no	OTU_1784	k__Fungi	p__	c__	o__	f__	g__	s__
AsB_yes_SB_no	OTU_3536	k__Fungi	p__Ascomycota	c__Sordariomycetes	o__Microascales	f__Microascaceae	g__unidentified	s__Microascaceae_sp
AsB_yes_SB_no	OTU_634	k__Fungi	p__	c__	o__	f__	g__	s__
AsB_yes_SB_no	OTU_571	k__Fungi	p__Ascomycota	c__Eurotiomycetes	o__Onygenales	f__Gymnoascaceae	g__Disarticulatus	s__Disarticulatus_indicus
AsB_yes_SB_no	OTU_4901	k__Fungi	p__Basidiomycota	c__Agaricomycetes	o__Agaricales	f__Agaricaceae	g__Agaricus	s__Agaricus_subsubensis
AsB_yes_SB_no	OTU_285	k__Fungi	p__	c__	o__	f__	g__	s__
AsB_yes_SB_no	OTU_3776	k__Fungi	p__	c__	o__	f__	g__	s__
AsB_yes_SB_no	OTU_494	k__Fungi	p__Ascomycota	c__Sordariomycetes	o__Microascales	f__Microascaceae	g__Scedosporium	s__Scedosporium_prolificans
AsB_yes_SB_no	OTU_2770	k__Fungi	p__Ascomycota	c__Sordariomycetes	o__Sordariales	f__Chaetomiaceae	g__Botryotrichum	s__Botryotrichum_sp
AsB_yes_SB_no	OTU_2954	k__Fungi	p__	c__	o__	f__	g__	s__
AsB_yes_SB_no	OTU_1890	k__Fungi	p__Basidiomycota	c__Tremellomycetes	o__Filobasidiales	f__Filobasidiaceae	g__Filobasidium	s__Filobasidium_sp
AsB_yes_SB_no	OTU_606	k__Fungi	p__Ascomycota	c__Leotiomycetes	o__Helotiales	f__Helotiaceae	g__Articulospora	s__Articulospora_sp
AsB_yes_SB_no	OTU_1318	k__Fungi	p__Mortierellomycota	c__Mortierellomycetes	o__Mortierellales	f__Mortierellaceae	g__Mortierella	s__Mortierella_alpina
AsB_yes_SB_no	OTU_86	k__Fungi	p__Basidiomycota	c__Agaricomycetes	o__Cantharellales	f__Ceratobasidiaceae	g__Rhizoctonia	s__Rhizoctonia_sp
AsB_yes_SB_no	OTU_193	k__Fungi	p__Basidiomycota	c__Microbotryomycetes	o__Sporidiobolales	f__Sporidiobolaceae	g__Rhodosporidiobolus	s__Rhodosporidiobolus_colostri
AsB_yes_SB_no	OTU_1837	k__Fungi	p__Ascomycota	c__Pezizomycetes	o__Pezizales	f__Pyronemataceae	g__Pseudombrophila	s__Pseudombrophila_hepatica
AsB_yes_SB_no	OTU_4413	k__Fungi	p__Ascomycota	c__Dothideomycetes	o__Pleosporales	f__Didymellaceae	g__Didymella	s__Didymella_glomerata
AsB_yes_SB_no	OTU_1271	k__Fungi	p__Ascomycota	c__Sordariomycetes	o__Microascales	f__Microascaceae	g__Microascus	s__Microascus_cirrosus
AsB_yes_SB_no	OTU_856	k__Fungi	p__Basidiomycota	c__Agaricomycetes	o__Agaricales	f__Agaricaceae	g__Tulostoma	s__Tulostoma_sp
AsB_yes_SB_no	OTU_1374	k__Fungi	p__	c__	o__	f__	g__	s__
AsB_yes_SB_no	OTU_3769	k__Fungi	p__Ascomycota	c__Sordariomycetes	o__Sordariales	f__Chaetomiaceae	g__Chaetomium	s__Chaetomium_perlucidum
AsB_yes_SB_no	OTU_1035	k__Fungi	p__Ascomycota	c__Eurotiomycetes	o__Onygenales	f__Onygenaceae	g__Amauroascus	s__Amauroascus_albicans
AsB_yes_SB_no	OTU_3136	k__Fungi	p__	c__	o__	f__	g__	s__
AsB_yes_SB_no	OTU_967	k__Fungi	p__Ascomycota	c__Dothideomycetes	o__unidentified_Dothideomycetes_sp	f__unidentified_Dothideomycetes_sp	g__unidentified_Dothideomycetes_sp	s__Dothideomycetes_sp
AsB_yes_SB_no	OTU_4881	k__Fungi	p__	c__	o__	f__	g__	s__
AsB_yes_SB_no	OTU_2210	k__Fungi	p__	c__	o__	f__	g__	s__
AsB_yes_SB_no	OTU_983	k__Fungi	p__Ascomycota	c__unidentified_Ascomycota_sp	o__unidentified_Ascomycota_sp	f__unidentified_Ascomycota_sp	g__unidentified_Ascomycota_sp	s__Ascomycota_sp
AsB_yes_SB_no	OTU_781	k__Fungi	p__Chytridiomycota	c__Spizellomycetes	o__Spizellomycetales	f__Powellomycetaceae	g__Powellomyces	s__Powellomyces_sp
AsB_yes_SB_no	OTU_1228	k__Fungi	p__Mortierellomycota	c__Mortierellomycetes	o__Mortierellales	f__Mortierellaceae	g__Mortierella	s__Mortierella_sp
AsB_yes_SB_no	OTU_1226	k__Fungi	p__Ascomycota	c__Sordariomycetes	o__Microascales	f__Microascaceae	g__Pseudallescheria	s__Pseudallescheria_boydii
AsB_yes_SB_no	OTU_3168	k__Fungi	p__Ascomycota	c__Sordariomycetes	o__Glomerellales	f__Plectosphaerellaceae	g__Plectosphaerella	s__Plectosphaerella_niemeijerarum
AsB_yes_SB_no	OTU_3853	k__Fungi	p__Ascomycota	c__Leotiomycetes	o__Thelebolales	f__Pseudeurotiaceae	g__Pseudeurotium	s__Pseudeurotium_sp
AsB_yes_SB_no	OTU_1612	k__Fungi	p__Ascomycota	c__Eurotiomycetes	o__Onygenales	f__Onygenaceae	g__Mallochia	s__Mallochia_reticulata
AsB_yes_SB_no	OTU_2538	k__Fungi	p__Ascomycota	c__Sordariomycetes	o__Hypocreales	f__unidentified_Hypocreales_sp	g__unidentified_Hypocreales_sp	s__Hypocreales_sp
AsB_yes_SB_no	OTU_1057	k__Fungi	p__Ascomycota	c__Eurotiomycetes	o__Onygenales	f__Gymnoascaceae	g__Gymnoascus	s__Gymnoascus_petalosporus
AsB_yes_SB_no	OTU_2850	k__Fungi	p__Ascomycota	c__Dothideomycetes	o__Pleosporales	f__Periconiaceae	g__Periconia	s__Periconia_algeriana
AsB_yes_SB_no	OTU_2262	k__Fungi	p__Ascomycota	c__Eurotiomycetes	o__Onygenales	f__Gymnoascaceae	g__Kraurogymnocarpa	s__Kraurogymnocarpa_trochleospora
AsB_yes_SB_no	OTU_234	k__Fungi	p__Ascomycota	c__Sordariomycetes	o__Hypocreales	f__Nectriaceae	g__unidentified	s__Nectriaceae_sp
AsB_yes_SB_no	OTU_1626	k__Fungi	p__Ascomycota	c__Eurotiomycetes	o__Onygenales	f__Ajellomycetaceae	g__Ajellomyces	s__Ajellomyces_crescens
AsB_yes_SB_no	OTU_3492	k__Fungi	p__Ascomycota	c__Eurotiomycetes	o__Eurotiales	f__Aspergillaceae	g__Aspergillus	s__Aspergillus_ustus
AsB_yes_SB_no	OTU_2328	k__Fungi	p__Basidiomycota	c__Geminibasidiomycetes	o__Geminibasidiales	f__Geminibasidiaceae	g__Geminibasidium	s__Geminibasidium_sp
AsB_yes_SB_no	OTU_4812	k__Fungi	p__Ascomycota	c__Sordariomycetes	o__Hypocreales	f__unidentified_Hypocreales_sp	g__unidentified_Hypocreales_sp	s__Hypocreales_sp
AsB_yes_SB_no	OTU_286	k__Fungi	p__Ascomycota	c__Dothideomycetes	o__Pleosporales	f__Periconiaceae	g__Periconia	s__Periconia_byssoides
AsB_yes_SB_no	OTU_1082	k__Fungi	p__Ascomycota	c__Sordariomycetes	o__Hypocreales	f__Stachybotryaceae	g__Striaticonidium	s__Striaticonidium_brachysporum
AsB_yes_SB_no	OTU_4490	k__Fungi	p__Ascomycota	c__Sordariomycetes	o__Hypocreales	f__Nectriaceae	g__Fusarium	s__Fusarium_sp
AsB_yes_SB_no	OTU_386	k__Fungi	p__Glomeromycota	c__Paraglomeromycetes	o__GS24	f__unidentified_GS24_sp	g__unidentified_GS24_sp	s__GS24_sp
AsB_yes_SB_no	OTU_3274	k__Fungi	p__	c__	o__	f__	g__	s__
AsB_yes_SB_no	OTU_3324	k__Fungi	p__Ascomycota	c__Dothideomycetes	o__Pleosporales	f__unidentified_Pleosporales_sp	g__unidentified_Pleosporales_sp	s__Pleosporales_sp
AsB_yes_SB_no	OTU_3627	k__Fungi	p__Mortierellomycota	c__Mortierellomycetes	o__Mortierellales	f__Mortierellaceae	g__Mortierella	s__Mortierella_sp
AsB_yes_SB_no	OTU_783	k__Fungi	p__Chytridiomycota	c__Rhizophlyctidomycetes	o__Rhizophlyctidales	f__Rhizophlyctidaceae	g__Rhizophlyctis	s__Rhizophlyctis_rosea
AsB_yes_SB_no	OTU_1948	k__Fungi	p__Ascomycota	c__Sordariomycetes	o__Sordariales	f__unidentified_Sordariales_sp	g__unidentified_Sordariales_sp	s__Sordariales_sp
AsB_yes_SB_no	OTU_638	k__Fungi	p__	c__	o__	f__	g__	s__
AsB_yes_SB_no	OTU_767	k__Fungi	p__Ascomycota	c__Sordariomycetes	o__Hypocreales	f__Hypocreaceae	g__Trichoderma	s__Trichoderma_sp
AsB_yes_SB_no	OTU_4189	k__Fungi	p__Aphelidiomycota	c__Aphelidiomycetes	o__GS16	f__unidentified_GS16_sp	g__unidentified_GS16_sp	s__GS16_sp
AsB_yes_SB_no	OTU_870	k__Fungi	p__Ascomycota	c__Sordariomycetes	o__Sordariales	f__Chaetomiaceae	g__Humicola	s__Humicola_sp
AsB_yes_SB_no	OTU_897	k__Fungi	p__	c__	o__	f__	g__	s__
AsB_yes_SB_no	OTU_4748	k__Fungi	p__Basidiomycota	c__Agaricomycetes	o__Agaricales	f__Psathyrellaceae	g__Coprinopsis	s__Coprinopsis_echinospora
AsB_yes_SB_no	OTU_3368	k__Fungi	p__Ascomycota	c__Dothideomycetes	o__Pleosporales	f__Pleosporaceae	g__Alternaria	s__Alternaria_longissima
AsB_yes_SB_no	OTU_1341	k__Fungi	p__	c__	o__	f__	g__	s__
AsB_yes_SB_no	OTU_1303	k__Fungi	p__Ascomycota	c__Sordariomycetes	o__Hypocreales	f__Stachybotryaceae	g__Myrothecium	s__Myrothecium_sp
AsB_yes_SB_no	OTU_2577	k__Fungi	p__Ascomycota	c__Sordariomycetes	o__Hypocreales	f__Nectriaceae	g__Fusarium	s__Fusarium_sp
AsB_yes_SB_no	OTU_599	k__Fungi	p__	c__	o__	f__	g__	s__
AsB_yes_SB_no	OTU_1662	k__Fungi	p__	c__	o__	f__	g__	s__
AsB_yes_SB_no	OTU_1621	k__Fungi	p__Ascomycota	c__Eurotiomycetes	o__Chaetothyriales	f__unidentified_Chaetothyriales_sp	g__unidentified_Chaetothyriales_sp	s__Chaetothyriales_sp
AsB_yes_SB_no	OTU_227	k__Fungi	p__Ascomycota	c__Eurotiomycetes	o__Eurotiales	f__Aspergillaceae	g__Penicillium	s__Penicillium_sp
AsB_yes_SB_no	OTU_2708	k__Fungi	p__	c__	o__	f__	g__	s__
AsB_yes_SB_no	OTU_398	k__Fungi	p__Rozellomycota	c__Rozellomycotina_cls_Incertae_sedis	o__GS08	f__unidentified_GS08_sp	g__unidentified_GS08_sp	s__GS08_sp
AsB_yes_SB_no	OTU_2794	k__Fungi	p__Ascomycota	c__Sordariomycetes	o__Sordariales	f__Chaetomiaceae	g__Botryotrichum	s__Botryotrichum_sp
AsB_yes_SB_no	OTU_3150	k__Fungi	p__Ascomycota	c__Dothideomycetes	o__Pleosporales	f__Sporormiaceae	g__Preussia	s__Preussia_sp
AsB_yes_SB_no	OTU_518	k__Fungi	p__Ascomycota	c__Sordariomycetes	o__Hypocreales	f__Hypocreaceae	g__Trichoderma	s__Trichoderma_sp
AsB_yes_SB_no	OTU_3024	k__Fungi	p__Ascomycota	c__Sordariomycetes	o__Hypocreales	f__Nectriaceae	g__Fusarium	s__Fusarium_sp
AsB_yes_SB_no	OTU_878	k__Fungi	p__Ascomycota	c__Sordariomycetes	o__Microascales	f__Microascaceae	g__Scopulariopsis	s__Scopulariopsis_brumptii
AsB_yes_SB_no	OTU_2822	k__Fungi	p__Ascomycota	c__Sordariomycetes	o__Hypocreales	f__Hypocreales_fam_Incertae_sedis	g__Stanjemonium	s__Stanjemonium_ochroroseum
AsB_yes_SB_no	OTU_3069	k__Fungi	p__	c__	o__	f__	g__	s__
AsB_yes_SB_no	OTU_937	k__Fungi	p__Ascomycota	c__Dothideomycetes	o__Pleosporales	f__Sporormiaceae	g__Preussia	s__Preussia_sp
AsB_yes_SB_no	OTU_144	k__Fungi	p__Ascomycota	c__Sordariomycetes	o__Hypocreales	f__Hypocreales_fam_Incertae_sedis	g__Acremonium	s__Acremonium_nepalense
AsB_yes_SB_no	OTU_3816	k__Fungi	p__	c__	o__	f__	g__	s__
AsB_yes_SB_no	OTU_4008	k__Fungi	p__	c__	o__	f__	g__	s__
AsB_yes_SB_no	OTU_1020	k__Fungi	p__Basidiomycota	c__Agaricomycetes	o__Agaricales	f__Psathyrellaceae	g__Psathyrella	s__Psathyrella_canoceps
AsB_yes_SB_no	OTU_1263	k__Fungi	p__	c__	o__	f__	g__	s__
AsB_yes_SB_no	OTU_604	k__Fungi	p__Ascomycota	c__Dothideomycetes	o__Pleosporales	f__Sporormiaceae	g__unidentified	s__Sporormiaceae_sp
AsB_yes_SB_no	OTU_557	k__Fungi	p__Ascomycota	c__Dothideomycetes	o__Botryosphaeriales	f__Botryosphaeriaceae	g__Lasiodiplodia	s__Lasiodiplodia_citricola
AsB_yes_SB_no	OTU_296	k__Fungi	p__Ascomycota	c__Pezizomycetes	o__Pezizales	f__Pezizaceae	g__Peziza	s__Peziza_retrocurvata
AsB_yes_SB_no	OTU_5142	k__Fungi	p__Basidiomycota	c__Agaricomycetes	o__Agaricales	f__Agaricaceae	g__Tulostoma	s__Tulostoma_beccarianum
AsB_yes_SB_no	OTU_453	k__Fungi	p__Mortierellomycota	c__Mortierellomycetes	o__Mortierellales	f__Mortierellaceae	g__Mortierella	s__Mortierella_oligospora
AsB_yes_SB_no	OTU_384	k__Fungi	p__Ascomycota	c__Dothideomycetes	o__Pleosporales	f__unidentified_Pleosporales_sp	g__unidentified_Pleosporales_sp	s__Pleosporales_sp
AsB_yes_SB_no	OTU_1705	k__Fungi	p__Ascomycota	c__Dothideomycetes	o__Myriangiales	f__Elsinoaceae	g__Mendogia	s__Mendogia_sp
AsB_yes_SB_no	OTU_3655	k__Fungi	p__Ascomycota	c__Sordariomycetes	o__Sordariales	f__Chaetomiaceae	g__Chaetomium	s__Chaetomium_retardatum
AsB_yes_SB_no	OTU_1896	k__Fungi	p__Rozellomycota	c__unidentified_Rozellomycota_sp	o__unidentified_Rozellomycota_sp	f__unidentified_Rozellomycota_sp	g__unidentified_Rozellomycota_sp	s__Rozellomycota_sp
AsB_yes_SB_no	OTU_3573	k__Fungi	p__Mortierellomycota	c__Mortierellomycetes	o__Mortierellales	f__Mortierellaceae	g__Mortierella	s__Mortierella_oligospora
AsB_yes_SB_no	OTU_2598	k__Fungi	p__Ascomycota	c__Sordariomycetes	o__Hypocreales	f__Nectriaceae	g__unidentified	s__Nectriaceae_sp
AsB_yes_SB_no	OTU_802	k__Fungi	p__Ascomycota	c__Pezizomycetes	o__Pezizales	f__Ascodesmidaceae	g__Ascodesmis	s__Ascodesmis_sphaerospora
AsB_yes_SB_no	OTU_2289	k__Fungi	p__Ascomycota	c__Eurotiomycetes	o__Onygenales	f__Onygenales_fam_Incertae_sedis	g__Coccidioides	s__Coccidioides_posadasii
AsB_yes_SB_no	OTU_4647	k__Fungi	p__Rozellomycota	c__Rozellomycotina_cls_Incertae_sedis	o__GS04	f__unidentified_GS04_sp	g__unidentified_GS04_sp	s__GS04_sp
AsB_yes_SB_no	OTU_1876	k__Fungi	p__	c__	o__	f__	g__	s__
AsB_yes_SB_no	OTU_3886	k__Fungi	p__Ascomycota	c__Sordariomycetes	o__Hypocreales	f__Bionectriaceae	g__Clonostachys	s__Clonostachys_sp
AsB_yes_SB_no	OTU_823	k__Fungi	p__Ascomycota	c__Sordariomycetes	o__unidentified_Sordariomycetes_sp	f__unidentified_Sordariomycetes_sp	g__unidentified_Sordariomycetes_sp	s__Sordariomycetes_sp
AsB_yes_SB_no	OTU_2337	k__Fungi	p__Ascomycota	c__Dothideomycetes	o__Dothideomycetes_ord_Incertae_sedis	f__Dothideomycetes_fam_Incertae_sedis	g__Radulidium	s__Radulidium_sp
AsB_yes_SB_no	OTU_61	k__Fungi	p__Ascomycota	c__Leotiomycetes	o__Helotiales	f__Helotiales_fam_Incertae_sedis	g__Cadophora	s__Cadophora_sp
AsB_yes_SB_no	OTU_1062	k__Fungi	p__Ascomycota	c__unidentified_Ascomycota_sp	o__unidentified_Ascomycota_sp	f__unidentified_Ascomycota_sp	g__unidentified_Ascomycota_sp	s__Ascomycota_sp
AsB_yes_SB_no	OTU_196	k__Fungi	p__	c__	o__	f__	g__	s__
AsB_yes_SB_no	OTU_487	k__Fungi	p__Ascomycota	c__Sordariomycetes	o__Microascales	f__Microascaceae	g__Kernia	s__Kernia_sp
AsB_yes_SB_no	OTU_2122	k__Fungi	p__	c__	o__	f__	g__	s__
AsB_yes_SB_no	OTU_621	k__Fungi	p__Glomeromycota	c__unidentified_Glomeromycota_sp	o__unidentified_Glomeromycota_sp	f__unidentified_Glomeromycota_sp	g__unidentified_Glomeromycota_sp	s__Glomeromycota_sp
AsB_yes_SB_no	OTU_869	k__Fungi	p__	c__	o__	f__	g__	s__
AsB_yes_SB_no	OTU_1416	k__Fungi	p__Ascomycota	c__Sordariomycetes	o__Microascales	f__Microascaceae	g__Kernia	s__Kernia_sp
AsB_yes_SB_no	OTU_1088	k__Fungi	p__Chytridiomycota	c__Spizellomycetes	o__Spizellomycetales	f__Spizellomycetaceae	g__Spizellomyces	s__Spizellomyces_pseudodichotomus
AsB_yes_SB_no	OTU_2892	k__Fungi	p__Mortierellomycota	c__Mortierellomycetes	o__Mortierellales	f__Mortierellaceae	g__Mortierella	s__Mortierella_sp
AsB_yes_SB_no	OTU_566	k__Fungi	p__Basidiomycota	c__Agaricomycetes	o__Corticiales	f__Vuilleminiaceae	g__Australovuilleminia	s__Australovuilleminia_coccinea
AsB_yes_SB_no	OTU_628	k__Fungi	p__Ascomycota	c__unidentified_Ascomycota_sp	o__unidentified_Ascomycota_sp	f__unidentified_Ascomycota_sp	g__unidentified_Ascomycota_sp	s__Ascomycota_sp
AsB_yes_SB_no	OTU_961	k__Fungi	p__	c__	o__	f__	g__	s__
AsB_yes_SB_no	OTU_1229	k__Fungi	p__	c__	o__	f__	g__	s__
AsB_yes_SB_no	OTU_1055	k__Fungi	p__Ascomycota	c__Eurotiomycetes	o__Eurotiales	f__Aspergillaceae	g__Penicillium	s__Penicillium_sp
AsB_yes_SB_no	OTU_1214	k__Fungi	p__	c__	o__	f__	g__	s__
AsB_yes_SB_no	OTU_3780	k__Fungi	p__Ascomycota	c__Sordariomycetes	o__Glomerellales	f__Plectosphaerellaceae	g__Acrostalagmus	s__Acrostalagmus_luteoalbus
AsB_yes_SB_no	OTU_525	k__Fungi	p__	c__	o__	f__	g__	s__
AsB_yes_SB_no	OTU_364	k__Fungi	p__Basidiomycota	c__Microbotryomycetes	o__Sporidiobolales	f__Sporidiobolaceae	g__Sporobolomyces	s__Sporobolomyces_sp
AsB_yes_SB_no	OTU_1307	k__Fungi	p__Ascomycota	c__Dothideomycetes	o__Pleosporales	f__Sporormiaceae	g__Preussia	s__Preussia_sp
AsB_yes_SB_no	OTU_352	k__Fungi	p__Ascomycota	c__Sordariomycetes	o__Hypocreales	f__Cordycipitaceae	g__Lecanicillium	s__Lecanicillium_sp
AsB_no_SB_yes	OTU_3286	k__Fungi	p__	c__	o__	f__	g__	s__
AsB_no_SB_yes	OTU_4086	k__Fungi	p__Ascomycota	c__Sordariomycetes	o__Sordariales	f__Lasiosphaeriaceae	g__Podospora	s__Podospora_sp
AsB_no_SB_yes	OTU_530	k__Fungi	p__Ascomycota	c__Eurotiomycetes	o__Onygenales	f__Onygenaceae	g__Xanthothecium	s__Xanthothecium_sp
AsB_no_SB_yes	OTU_2245	k__Fungi	p__Ascomycota	c__Sordariomycetes	o__Hypocreales	f__Hypocreales_fam_Incertae_sedis	g__Hapsidospora	s__Hapsidospora_irregularis
AsB_no_SB_yes	OTU_963	k__Fungi	p__Basidiomycota	c__Agaricomycetes	o__Agaricales	f__Inocybaceae	g__Inocybe	s__Inocybe_serrata
AsB_no_SB_yes	OTU_3734	k__Fungi	p__	c__	o__	f__	g__	s__
AsB_no_SB_yes	OTU_470	k__Fungi	p__Ascomycota	c__Eurotiomycetes	o__Onygenales	f__Onygenales_fam_Incertae_sedis	g__Chrysosporium	s__Chrysosporium_vallenarense
AsB_no_SB_yes	OTU_455	k__Fungi	p__Ascomycota	c__Dothideomycetes	o__Pleosporales	f__Periconiaceae	g__Periconia	s__Periconia_sp
AsB_no_SB_yes	OTU_1171	k__Fungi	p__Glomeromycota	c__Glomeromycetes	o__Glomerales	f__Glomeraceae	g__unidentified	s__Glomeraceae_sp
AsB_no_SB_yes	OTU_322	k__Fungi	p__Ascomycota	c__Dothideomycetes	o__Dothideomycetes_ord_Incertae_sedis	f__Eremomycetaceae	g__unidentified	s__Eremomycetaceae_sp
AsB_no_SB_yes	OTU_3787	k__Fungi	p__Ascomycota	c__Sordariomycetes	o__Glomerellales	f__Plectosphaerellaceae	g__Acrostalagmus	s__Acrostalagmus_luteoalbus
AsB_no_SB_yes	OTU_436	k__Fungi	p__Mucoromycota	c__unidentified_Mucoromycota_sp	o__unidentified_Mucoromycota_sp	f__unidentified_Mucoromycota_sp	g__unidentified_Mucoromycota_sp	s__Mucoromycota_sp
AsB_no_SB_yes	OTU_762	k__Fungi	p__	c__	o__	f__	g__	s__
AsB_no_SB_yes	OTU_253	k__Fungi	p__Basidiomycota	c__Tremellomycetes	o__Tremellales	f__Trimorphomycetaceae	g__unidentified	s__Trimorphomycetaceae_sp
AsB_no_SB_yes	OTU_404	k__Fungi	p__Basidiomycota	c__Agaricomycetes	o__Sebacinales	f__Serendipitaceae	g__Serendipita	s__Serendipita_indica
AsB_no_SB_yes	OTU_1273	k__Fungi	p__Ascomycota	c__Sordariomycetes	o__Hypocreales	f__Stachybotryaceae	g__Striatibotrys	s__Striatibotrys_rhabdospora
AsB_no_SB_yes	OTU_1882	k__Fungi	p__Aphelidiomycota	c__Aphelidiomycetes	o__GS16	f__unidentified_GS16_sp	g__unidentified_GS16_sp	s__GS16_sp
AsB_no_SB_yes	OTU_204	k__Fungi	p__Ascomycota	c__Sordariomycetes	o__Sordariales	f__Chaetomiaceae	g__Myceliophthora	s__Myceliophthora_lutea
AsB_no_SB_yes	OTU_1495	k__Fungi	p__	c__	o__	f__	g__	s__
AsB_no_SB_yes	OTU_1104	k__Fungi	p__	c__	o__	f__	g__	s__
AsB_no_SB_yes	OTU_1687	k__Fungi	p__Mortierellomycota	c__unidentified_Mortierellomycota_sp	o__unidentified_Mortierellomycota_sp	f__unidentified_Mortierellomycota_sp	g__unidentified_Mortierellomycota_sp	s__Mortierellomycota_sp
AsB_no_SB_yes	OTU_416	k__Fungi	p__Ascomycota	c__Sordariomycetes	o__unidentified_Sordariomycetidae	f__unidentified_Sordariomycetidae	g__unidentified_Sordariomycetidae	s__Sordariomycetidae
AsB_no_SB_yes	OTU_4155	k__Fungi	p__	c__	o__	f__	g__	s__
AsB_no_SB_yes	OTU_1673	k__Fungi	p__Ascomycota	c__Leotiomycetes	o__Helotiales	f__unidentified_Helotiales_sp	g__unidentified_Helotiales_sp	s__Helotiales_sp
AsB_no_SB_yes	OTU_1536	k__Fungi	p__Ascomycota	c__Sordariomycetes	o__Xylariales	f__Diatrypaceae	g__Monosporascus	s__Monosporascus_sp
AsB_no_SB_yes	OTU_3141	k__Fungi	p__	c__	o__	f__	g__	s__
AsB_no_SB_yes	OTU_244	k__Fungi	p__Ascomycota	c__Sordariomycetes	o__Hypocreales	f__Hypocreales_fam_Incertae_sedis	g__Acremonium	s__Acremonium_felinum
AsB_no_SB_yes	OTU_1128	k__Fungi	p__Basidiomycota	c__Tremellomycetes	o__Tremellales	f__Trimorphomycetaceae	g__Saitozyma	s__Saitozyma_paraflava
AsB_no_SB_yes	OTU_396	k__Fungi	p__Ascomycota	c__Eurotiomycetes	o__Eurotiales	f__Elaphomycetaceae	g__unidentified	s__Elaphomycetaceae_sp
AsB_no_SB_yes	OTU_1820	k__Fungi	p__Ascomycota	c__Sordariomycetes	o__Glomerellales	f__Glomerellaceae	g__Colletotrichum	s__Colletotrichum_gloeosporioides
AsB_no_SB_yes	OTU_2909	k__Fungi	p__Ascomycota	c__Leotiomycetes	o__Thelebolales	f__Pseudeurotiaceae	g__Pseudogymnoascus	s__Pseudogymnoascus_pannorum
AsB_no_SB_yes	OTU_2690	k__Fungi	p__Ascomycota	c__Dothideomycetes	o__Pleosporales	f__Cucurbitariaceae	g__Parafenestella	s__Parafenestella_alpina
AsB_no_SB_yes	OTU_543	k__Fungi	p__Basidiomycota	c__Tremellomycetes	o__Cystofilobasidiales	f__Cystofilobasidiaceae	g__Cystofilobasidium	s__Cystofilobasidium_macerans
AsB_no_SB_yes	OTU_355	k__Fungi	p__Basidiomycota	c__Agaricomycetes	o__Cantharellales	f__Ceratobasidiaceae	g__Rhizoctonia	s__Rhizoctonia_sp
AsB_no_SB_yes	OTU_916	k__Fungi	p__Ascomycota	c__Sordariomycetes	o__Xylariales	f__Hyponectriaceae	g__Monographella	s__Monographella_sp
AsB_no_SB_yes	OTU_38	k__Fungi	p__Basidiomycota	c__Agaricomycetes	o__Cantharellales	f__Ceratobasidiaceae	g__Ceratobasidium	s__Ceratobasidium_sp
AsB_no_SB_yes	OTU_1306	k__Fungi	p__	c__	o__	f__	g__	s__
AsB_no_SB_yes	OTU_3006	k__Fungi	p__	c__	o__	f__	g__	s__
AsB_no_SB_yes	OTU_3559	k__Fungi	p__Basidiomycota	c__Agaricomycetes	o__Cantharellales	f__Ceratobasidiaceae	g__Ceratobasidium	s__Ceratobasidium_sp
AsB_no_SB_yes	OTU_2010	k__Fungi	p__Ascomycota	c__Eurotiomycetes	o__Eurotiales	f__Aspergillaceae	g__Eurotium	s__Eurotium_sp
AsB_no_SB_yes	OTU_4178	k__Fungi	p__Ascomycota	c__Sordariomycetes	o__Hypocreales	f__Nectriaceae	g__Gibberella	s__Gibberella_intricans
AsB_no_SB_yes	OTU_1069	k__Fungi	p__Ascomycota	c__Dothideomycetes	o__Botryosphaeriales	f__Aplosporellaceae	g__Aplosporella	s__Aplosporella_africana
AsB_no_SB_yes	OTU_228	k__Fungi	p__Ascomycota	c__Sordariomycetes	o__Hypocreales	f__unidentified_Hypocreales_sp	g__unidentified_Hypocreales_sp	s__Hypocreales_sp
AsB_no_SB_yes	OTU_1619	k__Fungi	p__Ascomycota	c__Dothideomycetes	o__Pleosporales	f__Didymosphaeriaceae	g__Paraphaeosphaeria	s__Paraphaeosphaeria_sporulosa
AsB_no_SB_yes	OTU_1826	k__Fungi	p__Ascomycota	c__Sordariomycetes	o__Sordariales	f__Sordariales_fam_Incertae_sedis	g__Madurella	s__Madurella_fahalii
AsB_no_SB_yes	OTU_4377	k__Fungi	p__Ascomycota	c__Dothideomycetes	o__Pleosporales	f__Pleosporaceae	g__Alternaria	s__Alternaria_alternata
AsB_no_SB_yes	OTU_81	k__Fungi	p__Mortierellomycota	c__Mortierellomycetes	o__Mortierellales	f__Mortierellaceae	g__Mortierella	s__Mortierella_sp
AsB_no_SB_yes	OTU_1525	k__Fungi	p__Ascomycota	c__Dothideomycetes	o__Pleosporales	f__Pleosporaceae	g__Alternaria	s__Alternaria_alternata
AsB_no_SB_yes	OTU_2166	k__Fungi	p__Ascomycota	c__Eurotiomycetes	o__Onygenales	f__unidentified_Onygenales_sp	g__unidentified_Onygenales_sp	s__Onygenales_sp
AsB_no_SB_yes	OTU_719	k__Fungi	p__	c__	o__	f__	g__	s__
AsB_no_SB_yes	OTU_512	k__Fungi	p__Ascomycota	c__Eurotiomycetes	o__Eurotiales	f__Aspergillaceae	g__Aspergillus	s__Aspergillus_ochraceopetaliformis
AsB_no_SB_yes	OTU_432	k__Fungi	p__	c__	o__	f__	g__	s__
AsB_no_SB_yes	OTU_2891	k__Fungi	p__Ascomycota	c__Sordariomycetes	o__Hypocreales	f__Hypocreales_fam_Incertae_sedis	g__Acremonium	s__Acremonium_antarcticum
AsB_no_SB_yes	OTU_1639	k__Fungi	p__	c__	o__	f__	g__	s__
AsB_no_SB_yes	OTU_421	k__Fungi	p__Ascomycota	c__Sordariomycetes	o__Hypocreales	f__Nectriaceae	g__Fusicolla	s__Fusicolla_merismoides
AsB_no_SB_yes	OTU_3807	k__Fungi	p__Ascomycota	c__Sordariomycetes	o__Hypocreales	f__Nectriaceae	g__Fusarium	s__Fusarium_proliferatum
AsB_no_SB_yes	OTU_877	k__Fungi	p__	c__	o__	f__	g__	s__
AsB_no_SB_yes	OTU_5199	k__Fungi	p__	c__	o__	f__	g__	s__
AsB_no_SB_yes	OTU_2481	k__Fungi	p__Ascomycota	c__Dothideomycetes	o__Pleosporales	f__Didymosphaeriaceae	g__unidentified	s__Didymosphaeriaceae_sp
AsB_no_SB_yes	OTU_1164	k__Fungi	p__Ascomycota	c__Sordariomycetes	o__Glomerellales	f__Glomerellaceae	g__Colletotrichum	s__Colletotrichum_gloeosporioides
AsB_no_SB_yes	OTU_903	k__Fungi	p__Basidiomycota	c__Agaricomycetes	o__Trechisporales	f__unidentified_Trechisporales_sp	g__unidentified_Trechisporales_sp	s__Trechisporales_sp
AsB_no_SB_yes	OTU_4743	k__Fungi	p__Ascomycota	c__Sordariomycetes	o__Microascales	f__Microascaceae	g__Acaulium	s__Acaulium_albonigrescens
AsB_no_SB_yes	OTU_659	k__Fungi	p__	c__	o__	f__	g__	s__
AsB_no_SB_yes	OTU_297	k__Fungi	p__Rozellomycota	c__Rozellomycotina_cls_Incertae_sedis	o__GS04	f__unidentified_GS04_sp	g__unidentified_GS04_sp	s__GS04_sp
AsB_no_SB_yes	OTU_223	k__Fungi	p__	c__	o__	f__	g__	s__
AsB_no_SB_yes	OTU_1102	k__Fungi	p__Ascomycota	c__Dothideomycetes	o__Pleosporales	f__Lophiostomataceae	g__Lophiostoma	s__Lophiostoma_sp
AsB_no_SB_yes	OTU_2653	k__Fungi	p__	c__	o__	f__	g__	s__
AsB_no_SB_yes	OTU_1322	k__Fungi	p__	c__	o__	f__	g__	s__
AsB_no_SB_yes	OTU_1009	k__Fungi	p__	c__	o__	f__	g__	s__
AsB_no_SB_yes	OTU_901	k__Fungi	p__	c__	o__	f__	g__	s__
AsB_no_SB_yes	OTU_832	k__Fungi	p__Ascomycota	c__Dothideomycetes	o__Pleosporales	f__Pleosporaceae	g__Neocamarosporium	s__Neocamarosporium_sp
AsB_no_SB_yes	OTU_1836	k__Fungi	p__	c__	o__	f__	g__	s__
AsB_no_SB_yes	OTU_826	k__Fungi	p__Ascomycota	c__Eurotiomycetes	o__Onygenales	f__unidentified_Onygenales_sp	g__unidentified_Onygenales_sp	s__Onygenales_sp
AsB_no_SB_yes	OTU_1456	k__Fungi	p__Ascomycota	c__Eurotiomycetes	o__Chaetothyriales	f__Trichomeriaceae	g__Knufia	s__Knufia_marmoricola
AsB_no_SB_yes	OTU_1314	k__Fungi	p__Rozellomycota	c__Rozellomycotina_cls_Incertae_sedis	o__GS04	f__unidentified_GS04_sp	g__unidentified_GS04_sp	s__GS04_sp
AsB_no_SB_yes	OTU_608	k__Fungi	p__Ascomycota	c__Leotiomycetes	o__Helotiales	f__unidentified_Helotiales_sp	g__unidentified_Helotiales_sp	s__Helotiales_sp
AsB_no_SB_yes	OTU_339	k__Fungi	p__	c__	o__	f__	g__	s__
AsB_no_SB_yes	OTU_46	k__Fungi	p__Basidiomycota	c__Agaricomycetes	o__Cantharellales	f__Ceratobasidiaceae	g__Thanatephorus	s__Thanatephorus_cucumeris
AsB_no_SB_yes	OTU_679	k__Fungi	p__	c__	o__	f__	g__	s__
AsB_no_SB_yes	OTU_4718	k__Fungi	p__Ascomycota	c__Sordariomycetes	o__Glomerellales	f__Plectosphaerellaceae	g__Acrostalagmus	s__Acrostalagmus_annulatus
AsB_no_SB_yes	OTU_2341	k__Fungi	p__	c__	o__	f__	g__	s__
AsB_no_SB_yes	OTU_570	k__Fungi	p__	c__	o__	f__	g__	s__
AsB_no_SB_yes	OTU_3703	k__Fungi	p__	c__	o__	f__	g__	s__
AsB_no_SB_yes	OTU_1029	k__Fungi	p__Ascomycota	c__Sordariomycetes	o__Sordariales	f__Chaetomiaceae	g__Chaetomium	s__Chaetomium_homopilatum
AsB_no_SB_yes	OTU_2297	k__Fungi	p__Ascomycota	c__Sordariomycetes	o__Glomerellales	f__Plectosphaerellaceae	g__Chordomyces	s__Chordomyces_antarcticus
AsB_no_SB_yes	OTU_117	k__Fungi	p__Ascomycota	c__Dothideomycetes	o__Pleosporales	f__Didymellaceae	g__unidentified	s__Didymellaceae_sp
AsB_no_SB_yes	OTU_945	k__Fungi	p__Ascomycota	c__Eurotiomycetes	o__Chaetothyriales	f__unidentified_Chaetothyriales_sp	g__unidentified_Chaetothyriales_sp	s__Chaetothyriales_sp
AsB_no_SB_yes	OTU_797	k__Fungi	p__	c__	o__	f__	g__	s__
AsB_no_SB_yes	OTU_1484	k__Fungi	p__	c__	o__	f__	g__	s__
AsB_no_SB_yes	OTU_647	k__Fungi	p__Ascomycota	c__Sordariomycetes	o__Microascales	f__Microascaceae	g__Pithoascus	s__Pithoascus_nidicola
AsB_no_SB_yes	OTU_264	k__Fungi	p__Ascomycota	c__Eurotiomycetes	o__Onygenales	f__Onygenaceae	g__Amauroascus	s__Amauroascus_kuehnii
AsB_no_SB_yes	OTU_1494	k__Fungi	p__Ascomycota	c__Dothideomycetes	o__Pleosporales	f__Pleosporaceae	g__Curvularia	s__Curvularia_nodulosa
AsB_no_SB_yes	OTU_1155	k__Fungi	p__Ascomycota	c__Sordariomycetes	o__Sordariales	f__Chaetomiaceae	g__Botryotrichum	s__Botryotrichum_sp
AsB_no_SB_yes	OTU_504	k__Fungi	p__Basidiomycota	c__Geminibasidiomycetes	o__Geminibasidiales	f__Geminibasidiaceae	g__Basidioascus	s__Basidioascus_persicus
AsB_no_SB_yes	OTU_1316	k__Fungi	p__Ascomycota	c__Sordariomycetes	o__Hypocreales	f__Cordycipitaceae	g__Beauveria	s__Beauveria_sp
AsB_no_SB_yes	OTU_3671	k__Fungi	p__Ascomycota	c__unidentified_Ascomycota_sp	o__unidentified_Ascomycota_sp	f__unidentified_Ascomycota_sp	g__unidentified_Ascomycota_sp	s__Ascomycota_sp
AsB_no_SB_yes	OTU_602	k__Fungi	p__	c__	o__	f__	g__	s__
AsB_no_SB_yes	OTU_1145	k__Fungi	p__Ascomycota	c__Eurotiomycetes	o__Onygenales	f__Onygenaceae	g__Auxarthron	s__Auxarthron_ostraviense
AsB_no_SB_yes	OTU_717	k__Fungi	p__Ascomycota	c__Dothideomycetes	o__Capnodiales	f__Cladosporiaceae	g__Cladosporium	s__Cladosporium_sp
AsB_no_SB_yes	OTU_3882	k__Fungi	p__Ascomycota	c__Eurotiomycetes	o__Onygenales	f__Onygenaceae	g__Auxarthron	s__Auxarthron_alboluteum
AsB_no_SB_yes	OTU_30	k__Fungi	p__Ascomycota	c__Sordariomycetes	o__Hypocreales	f__Nectriaceae	g__Ilyonectria	s__Ilyonectria_liriodendri
AsB_no_SB_yes	OTU_4608	k__Fungi	p__Ascomycota	c__Sordariomycetes	o__Hypocreales	f__unidentified_Hypocreales_sp	g__unidentified_Hypocreales_sp	s__Hypocreales_sp
AsB_no_SB_yes	OTU_201	k__Fungi	p__	c__	o__	f__	g__	s__
AsB_no_SB_yes	OTU_768	k__Fungi	p__	c__	o__	f__	g__	s__
AsB_no_SB_yes	OTU_1068	k__Fungi	p__	c__	o__	f__	g__	s__
AsB_no_SB_yes	OTU_631	k__Fungi	p__Ascomycota	c__Eurotiomycetes	o__Eurotiales	f__Aspergillaceae	g__Aspergillus	s__Aspergillus_sp
AsB_no_SB_yes	OTU_295	k__Fungi	p__Ascomycota	c__Sordariomycetes	o__Hypocreales	f__unidentified_Hypocreales_sp	g__unidentified_Hypocreales_sp	s__Hypocreales_sp
AsB_no_SB_yes	OTU_819	k__Fungi	p__Ascomycota	c__Sordariomycetes	o__Hypocreales	f__Hypocreales_fam_Incertae_sedis	g__Acremonium	s__Acremonium_antarcticum
AsB_no_SB_yes	OTU_1301	k__Fungi	p__Rozellomycota	c__unidentified_Rozellomycota_sp	o__unidentified_Rozellomycota_sp	f__unidentified_Rozellomycota_sp	g__unidentified_Rozellomycota_sp	s__Rozellomycota_sp
AsB_no_SB_yes	OTU_1272	k__Fungi	p__Basidiomycota	c__Agaricomycetes	o__Agaricales	f__Entolomataceae	g__Entoloma	s__Entoloma_rusticoides
AsB_no_SB_yes	OTU_3898	k__Fungi	p__Basidiomycota	c__Agaricomycetes	o__Cantharellales	f__Ceratobasidiaceae	g__Ceratobasidium	s__Ceratobasidium_sp
AsB_no_SB_yes	OTU_1453	k__Fungi	p__Ascomycota	c__Sordariomycetes	o__Hypocreales	f__Nectriaceae	g__Ilyonectria	s__Ilyonectria_liriodendri
AsB_no_SB_yes	OTU_2717	k__Fungi	p__Ascomycota	c__Leotiomycetes	o__Thelebolales	f__Pseudeurotiaceae	g__Pseudogymnoascus	s__Pseudogymnoascus_pannorum
AsB_no_SB_yes	OTU_2141	k__Fungi	p__Ascomycota	c__Sordariomycetes	o__Hypocreales	f__Stachybotryaceae	g__Myrothecium	s__Myrothecium_sp
AsB_no_SB_yes	OTU_2208	k__Fungi	p__	c__	o__	f__	g__	s__
AsB_no_SB_yes	OTU_102	k__Fungi	p__Glomeromycota	c__Glomeromycetes	o__Glomerales	f__Glomeraceae	g__unidentified	s__Glomeraceae_sp
AsB_no_SB_yes	OTU_1034	k__Fungi	p__Mortierellomycota	c__Mortierellomycetes	o__Mortierellales	f__Mortierellaceae	g__Mortierella	s__Mortierella_sp
AsB_no_SB_yes	OTU_2811	k__Fungi	p__	c__	o__	f__	g__	s__
AsB_no_SB_yes	OTU_1277	k__Fungi	p__Ascomycota	c__Sordariomycetes	o__Magnaporthales	f__unidentified_Magnaporthales_sp	g__unidentified_Magnaporthales_sp	s__Magnaporthales_sp
AsB_no_SB_yes	OTU_2781	k__Fungi	p__Ascomycota	c__Sordariomycetes	o__Hypocreales	f__Stachybotryaceae	g__Myrothecium	s__Myrothecium_sp
AsB_no_SB_yes	OTU_1995	k__Fungi	p__Ascomycota	c__Sordariomycetes	o__Sordariales	f__Chaetomiaceae	g__Chaetomium	s__Chaetomium_sp
AsB_no_SB_yes	OTU_1967	k__Fungi	p__Ascomycota	c__Sordariomycetes	o__Sordariales	f__Chaetomiaceae	g__Chaetomium	s__Chaetomium_gracile
AsB_no_SB_yes	OTU_1917	k__Fungi	p__Ascomycota	c__Sordariomycetes	o__Hypocreales	f__Hypocreaceae	g__Trichoderma	s__Trichoderma_decipiens
AsB_no_SB_yes	OTU_3271	k__Fungi	p__Ascomycota	c__Sordariomycetes	o__Hypocreales	f__Nectriaceae	g__Gibberella	s__Gibberella_intricans
AsB_no_SB_yes	OTU_3635	k__Fungi	p__Ascomycota	c__Sordariomycetes	o__Hypocreales	f__Nectriaceae	g__unidentified	s__Nectriaceae_sp
AsB_no_SB_yes	OTU_996	k__Fungi	p__	c__	o__	f__	g__	s__
AsB_no_SB_yes	OTU_12	k__Fungi	p__Ascomycota	c__Sordariomycetes	o__Hypocreales	f__Nectriaceae	g__Dactylonectria	s__Dactylonectria_torresensis
AsB_no_SB_yes	OTU_3126	k__Fungi	p__Ascomycota	c__Sordariomycetes	o__Microascales	f__Microascaceae	g__Microascus	s__Microascus_verrucosus
AsB_no_SB_yes	OTU_1165	k__Fungi	p__Ascomycota	c__Sordariomycetes	o__Hypocreales	f__Bionectriaceae	g__Hydropisphaera	s__Hydropisphaera_sp
AsB_no_SB_yes	OTU_5157	k__Fungi	p__	c__	o__	f__	g__	s__
AsB_no_SB_yes	OTU_985	k__Fungi	p__Basidiomycota	c__Cystobasidiomycetes	o__Cystobasidiales	f__Cystobasidiaceae	g__Cystobasidium	s__Cystobasidium_sp
AsB_no_SB_yes	OTU_375	k__Fungi	p__Ascomycota	c__Sordariomycetes	o__unidentified_Sordariomycetes_sp	f__unidentified_Sordariomycetes_sp	g__unidentified_Sordariomycetes_sp	s__Sordariomycetes_sp
AsB_no_SB_yes	OTU_4642	k__Fungi	p__Ascomycota	c__Sordariomycetes	o__Hypocreales	f__Stachybotryaceae	g__Myrothecium	s__Myrothecium_sp
AsB_no_SB_yes	OTU_340	k__Fungi	p__	c__	o__	f__	g__	s__
AsB_no_SB_yes	OTU_3785	k__Fungi	p__	c__	o__	f__	g__	s__
AsB_no_SB_yes	OTU_3680	k__Fungi	p__	c__	o__	f__	g__	s__
AsB_no_SB_yes	OTU_778	k__Fungi	p__Ascomycota	c__Eurotiomycetes	o__Eurotiales	f__Trichocomaceae	g__Talaromyces	s__Talaromyces_sp
AsB_no_SB_yes	OTU_298	k__Fungi	p__Ascomycota	c__Eurotiomycetes	o__Eurotiales	f__Trichocomaceae	g__Talaromyces	s__Talaromyces_angelicus
AsB_no_SB_yes	OTU_1220	k__Fungi	p__Ascomycota	c__Sordariomycetes	o__Sordariales	f__Chaetomiaceae	g__unidentified	s__Chaetomiaceae_sp
AsB_no_SB_yes	OTU_1099	k__Fungi	p__Rozellomycota	c__Rozellomycotina_cls_Incertae_sedis	o__GS04	f__unidentified_GS04_sp	g__unidentified_GS04_sp	s__GS04_sp
AsB_no_SB_yes	OTU_928	k__Fungi	p__Ascomycota	c__Eurotiomycetes	o__Onygenales	f__Gymnoascaceae	g__Gymnoascus	s__Gymnoascus_petalosporus
AsB_no_SB_yes	OTU_1432	k__Fungi	p__Rozellomycota	c__Rozellomycotina_cls_Incertae_sedis	o__GS08	f__unidentified_GS08_sp	g__unidentified_GS08_sp	s__GS08_sp
AsB_no_SB_yes	OTU_1253	k__Fungi	p__Ascomycota	c__Leotiomycetes	o__Helotiales	f__Helotiaceae	g__Meliniomyces	s__Meliniomyces_sp
AsB_no_SB_yes	OTU_3250	k__Fungi	p__Ascomycota	c__Saccharomycetes	o__Saccharomycetales	f__Saccharomycetales_fam_Incertae_sedis	g__Candida	s__Candida_orthopsilosis
AsB_no_SB_yes	OTU_482	k__Fungi	p__Basidiomycota	c__Tremellomycetes	o__Filobasidiales	f__Filobasidiaceae	g__Naganishia	s__Naganishia_diffluens
AsB_no_SB_yes	OTU_1414	k__Fungi	p__Glomeromycota	c__Glomeromycetes	o__Glomerales	f__Glomeraceae	g__Glomus	s__Glomus_sp
AsB_no_SB_yes	OTU_812	k__Fungi	p__Ascomycota	c__Dothideomycetes	o__Capnodiales	f__Mycosphaerellaceae	g__Pseudocercospora	s__Pseudocercospora_sp
AsB_no_SB_yes	OTU_477	k__Fungi	p__Glomeromycota	c__Glomeromycetes	o__Glomerales	f__Glomeraceae	g__Glomus	s__Glomus_sp
AsB_no_SB_yes	OTU_3835	k__Fungi	p__Basidiomycota	c__Microbotryomycetes	o__Sporidiobolales	f__Sporidiobolaceae	g__Rhodosporidiobolus	s__Rhodosporidiobolus_sp
AsB_no_SB_yes	OTU_2415	k__Fungi	p__	c__	o__	f__	g__	s__
AsB_no_SB_yes	OTU_847	k__Fungi	p__Ascomycota	c__Dothideomycetes	o__unidentified_Dothideomycetes_sp	f__unidentified_Dothideomycetes_sp	g__unidentified_Dothideomycetes_sp	s__Dothideomycetes_sp
AsB_no_SB_yes	OTU_971	k__Fungi	p__Zoopagomycota	c__Zoopagomycetes	o__Zoopagales	f__Piptocephalidaceae	g__Syncephalis	s__Syncephalis_sp
AsB_no_SB_yes	OTU_2378	k__Fungi	p__	c__	o__	f__	g__	s__
AsB_no_SB_yes	OTU_1124	k__Fungi	p__Ascomycota	c__unidentified_Ascomycota_sp	o__unidentified_Ascomycota_sp	f__unidentified_Ascomycota_sp	g__unidentified_Ascomycota_sp	s__Ascomycota_sp
AsB_no_SB_yes	OTU_3579	k__Fungi	p__Ascomycota	c__unidentified_Ascomycota_sp	o__unidentified_Ascomycota_sp	f__unidentified_Ascomycota_sp	g__unidentified_Ascomycota_sp	s__Ascomycota_sp
AsB_no_SB_yes	OTU_950	k__Fungi	p__Basidiomycota	c__Agaricomycetes	o__Agaricales	f__Bolbitiaceae	g__unidentified	s__Bolbitiaceae_sp
AsB_no_SB_yes	OTU_1343	k__Fungi	p__Ascomycota	c__Eurotiomycetes	o__Onygenales	f__Onygenaceae	g__Amauroascus	s__Amauroascus_albicans
AsB_no_SB_yes	OTU_1410	k__Fungi	p__Basidiomycota	c__Tremellomycetes	o__Trichosporonales	f__Trichosporonaceae	g__Cutaneotrichosporon	s__Cutaneotrichosporon_curvatus
AsB_no_SB_yes	OTU_3768	k__Fungi	p__Ascomycota	c__Sordariomycetes	o__Hypocreales	f__Nectriaceae	g__Fusarium	s__Fusarium_delphinoides
AsB_no_SB_yes	OTU_1056	k__Fungi	p__Ascomycota	c__Sordariomycetes	o__Hypocreales	f__Nectriaceae	g__Fusarium	s__Fusarium_sp
AsB_no_SB_yes	OTU_546	k__Fungi	p__Ascomycota	c__Sordariomycetes	o__Hypocreales	f__Nectriaceae	g__Fusarium	s__Fusarium_sp
AsB_no_SB_yes	OTU_5245	k__Fungi	p__	c__	o__	f__	g__	s__
AsB_no_SB_yes	OTU_53	k__Fungi	p__Ascomycota	c__Leotiomycetes	o__Helotiales	f__Myxotrichaceae	g__Oidiodendron	s__Oidiodendron_sp
AsB_no_SB_yes	OTU_2545	k__Fungi	p__Rozellomycota	c__unidentified_Rozellomycota_sp	o__unidentified_Rozellomycota_sp	f__unidentified_Rozellomycota_sp	g__unidentified_Rozellomycota_sp	s__Rozellomycota_sp
AsB_no_SB_yes	OTU_2012	k__Fungi	p__Rozellomycota	c__unidentified_Rozellomycota_sp	o__unidentified_Rozellomycota_sp	f__unidentified_Rozellomycota_sp	g__unidentified_Rozellomycota_sp	s__Rozellomycota_sp
AsB_no_SB_yes	OTU_2333	k__Fungi	p__Chytridiomycota	c__Spizellomycetes	o__Spizellomycetales	f__unidentified_Spizellomycetales_sp	g__unidentified_Spizellomycetales_sp	s__Spizellomycetales_sp
AsB_no_SB_yes	OTU_1885	k__Fungi	p__Ascomycota	c__Sordariomycetes	o__unidentified_Sordariomycetes_sp	f__unidentified_Sordariomycetes_sp	g__unidentified_Sordariomycetes_sp	s__Sordariomycetes_sp
AsB_no_SB_yes	OTU_502	k__Fungi	p__Ascomycota	c__unidentified_Ascomycota_sp	o__unidentified_Ascomycota_sp	f__unidentified_Ascomycota_sp	g__unidentified_Ascomycota_sp	s__Ascomycota_sp
AsB_no_SB_yes	OTU_4171	k__Fungi	p__Ascomycota	c__Sordariomycetes	o__Xylariales	f__Diatrypaceae	g__Monosporascus	s__Monosporascus_cannonballus
AsB_no_SB_yes	OTU_484	k__Fungi	p__Basidiomycota	c__Microbotryomycetes	o__Sporidiobolales	f__Sporidiobolaceae	g__Rhodosporidiobolus	s__Rhodosporidiobolus_sp
AsB_no_SB_yes	OTU_4533	k__Fungi	p__Ascomycota	c__Sordariomycetes	o__Glomerellales	f__Plectosphaerellaceae	g__unidentified	s__Plectosphaerellaceae_sp
AsB_no_SB_yes	OTU_661	k__Fungi	p__Chytridiomycota	c__	o__	f__	g__	s__
AsB_no_SB_yes	OTU_733	k__Fungi	p__	c__	o__	f__	g__	s__

## Sheet: Table S7
Table S7. The relative abundances of grapevine trunk disease (GTD)-associated fungi annotated at the species and genus levels detected with ITS amplicon sequencing data.
Taxa_level	Taxonomy	GTDs	AsPE.19	SPE.19	AsR.19	SR.19	AsB.19	SB.19	AsPE.20	SPE.20	AsR.20	SR.20	AsB.20	SB.20	Tax_detail
Species level	Dactylonectria torresensis	black foot disease	0.000639	0.001518	0.000351	0.000518	0.000268	0.000361	0.056701	0.038242	0.011372	0.00745	2.3e-05	8.6e-05	k__Fungi;p__Ascomycota;c__Sordariomycetes;o__Hypocreales;f__Nectriaceae;g__Dactylonectria;s__Dactylonectria_torresensis;
	Ilyonectria liriodendri	black foot disease	0.013632	0.002296	0.000977	0.001138	0.000537	0.000741	0.027202	0.000353	0.011303	0.001749	0	0.00023	k__Fungi;p__Ascomycota;c__Sordariomycetes;o__Hypocreales;f__Nectriaceae;g__Ilyonectria;s__Ilyonectria_liriodendri;
	Phaeoacremonium minimum	ESCA	0	0	4e-06	0	0	0	5e-06	1.4e-05	0.000111	0.001823	0	0	k__Fungi;p__Ascomycota;c__Sordariomycetes;o__Togniniales;f__Togniniaceae;g__Phaeoacremonium;s__Phaeoacremonium_minimum;
	Cadophora luteo-olivacea	ESCA	0.000251	4.5e-05	0.000245	0.000132	8.3e-05	0.000111	3.1e-05	4e-06	8e-06	1.9e-05	0	0	k__Fungi;p__Ascomycota;c__Leotiomycetes;o__Helotiales;f__Helotiales_fam_Incertae_sedis;g__Cadophora;s__Cadophora_luteo-olivacea;
	Campylocarpon fasciculare	black foot disease	3e-06	5.7e-05	1.5e-05	1e-06	0	0	0	0	9e-06	0	0	0	k__Fungi;p__Ascomycota;c__Sordariomycetes;o__Hypocreales;f__Nectriaceae;g__Campylocarpon;s__Campylocarpon_fasciculare;
	Lasiodiplodia citricola	Botryosphaeria Dieback	0	0	3e-06	7e-06	3e-06	5e-06	1e-06	0	6.1e-05	0	3e-06	0	k__Fungi;p__Ascomycota;c__Dothideomycetes;o__Botryosphaeriales;f__Botryosphaeriaceae;g__Lasiodiplodia;s__Lasiodiplodia_citricola;
	Ilyonectria destructans	black foot disease	8e-06	4e-06	0	0	0	0	2e-05	1e-06	4e-06	0	0	0	k__Fungi;p__Ascomycota;c__Sordariomycetes;o__Hypocreales;f__Nectriaceae;g__Ilyonectria;s__Ilyonectria_destructans;
	Campylocarpon pseudofasciculare	black foot disease	0	0	0	0	0	0	0	0	7e-06	0	0	0	k__Fungi;p__Ascomycota;c__Sordariomycetes;o__Hypocreales;f__Nectriaceae;g__Campylocarpon;s__Campylocarpon_pseudofasciculare;
	Stereum hirsutum	ESCA	0	0	0	0	0	0	7e-06	1e-06	0	0	0	0	k__Fungi;p__Basidiomycota;c__Agaricomycetes;o__Russulales;f__Stereaceae;g__Stereum;s__Stereum_hirsutum;
	Neofusicoccum parvum	Botryosphaeria Dieback	0	0	2e-06	4e-06	0	3e-06	0	0	0	0	0	0	k__Fungi;p__Ascomycota;c__Dothideomycetes;o__Botryosphaeriales;f__Botryosphaeriaceae;g__Neofusicoccum;s__Neofusicoccum_parvum;
	Coprinellus radians	ESCA	3e-06	0	1e-06	0	3e-06	0	0	0	1e-06	0	0	0	k__Fungi;p__Basidiomycota;c__Agaricomycetes;o__Agaricales;f__Psathyrellaceae;g__Coprinellus;s__Coprinellus_radians;
	Eutypella citricola	Eutypa Dieback	0	0	0	0	0	0	0	0	1e-06	1e-06	0	0	k__Fungi;p__Ascomycota;c__Sordariomycetes;o__Xylariales;f__Diatrypaceae;g__Eutypella;s__Eutypella_citricola;
	Phaeoacremonium rubrigenum	ESCA	0	0	1e-06	0	3e-06	0	0	0	0	3e-06	0	0	k__Fungi;p__Ascomycota;c__Sordariomycetes;o__Togniniales;f__Togniniaceae;g__Phaeoacremonium;s__Phaeoacremonium_rubrigenum;
	Neonectria obtusispora	black foot disease	0	0	0	0	0	0	1e-06	1e-06	0	0	0	0	k__Fungi;p__Ascomycota;c__Sordariomycetes;o__Hypocreales;f__Nectriaceae;g__Neonectria;s__Neonectria_obtusispora;
	Lasiodiplodia theobromae	Botryosphaeria Dieback	0	0	0	0	0	0	0	0	0	0	3e-06	0	k__Fungi;p__Ascomycota;c__Dothideomycetes;o__Botryosphaeriales;f__Botryosphaeriaceae;g__Lasiodiplodia;s__Lasiodiplodia_theobromae;
	Diaporthe ampelina	Diaporthe Dieback	0	0	0	0	0	0	0	0	1e-06	0	0	0	k__Fungi;p__Ascomycota;c__Sordariomycetes;o__Diaporthales;f__Diaporthaceae;g__Diaporthe;s__Diaporthe_ampelina;
	total	-	0.014536	0.00392	0.001599	0.0018	0.000897	0.001221	0.083968	0.038616	0.022878	0.011045	2.9e-05	0.000316
Genus level	Dactylonectria	black foot disease	0.000646	0.00152	0.000353	0.00052	0.000271	0.000361	0.056708	0.038244	0.011382	0.007459	2.3e-05	8.6e-05	k__Fungi;p__Ascomycota;c__Sordariomycetes;o__Hypocreales;f__Nectriaceae;g__Dactylonectria;
	Ilyonectria	black foot disease	0.01364	0.0023	0.000977	0.001138	0.000537	0.000741	0.027275	0.000399	0.011334	0.001752	0	0.00023	k__Fungi;p__Ascomycota;c__Sordariomycetes;o__Hypocreales;f__Nectriaceae;g__Ilyonectria;
	Cadophora	ESCA	0.009271	0.000842	0.000667	0.000418	0.000101	0.000261	0.000734	5.8e-05	0.000239	4.5e-05	2.6e-05	0	k__Fungi;p__Ascomycota;c__Leotiomycetes;o__Helotiales;f__Helotiales_fam_Incertae_sedis;g__Cadophora;
	Coprinellus	ESCA	0.000146	2e-06	0.000631	0.000287	0.001456	0.002	0	4e-06	5.9e-05	0.000305	0.030415	0.008628	k__Fungi;p__Basidiomycota;c__Agaricomycetes;o__Agaricales;f__Psathyrellaceae;g__Coprinellus;
	Phaeoacremonium	ESCA	0	0	5e-06	0	3e-06	0	5e-06	1.4e-05	0.000111	0.001826	0	0	k__Fungi;p__Ascomycota;c__Sordariomycetes;o__Togniniales;f__Togniniaceae;g__Phaeoacremonium;
	Neonectria	black foot disease	1.2e-05	8e-06	0.000304	9.3e-05	0.000225	0.000441	0.001585	3.5e-05	0.000163	5.3e-05	5.7e-05	0.00014	k__Fungi;p__Ascomycota;c__Sordariomycetes;o__Hypocreales;f__Nectriaceae;g__Neonectria;
	Diaporthe	Diaporthe Dieback	6e-06	0.00011	2e-05	4e-06	5e-06	3e-06	8e-06	0	0.000142	3e-06	3e-06	0	k__Fungi;p__Ascomycota;c__Sordariomycetes;o__Diaporthales;f__Diaporthaceae;g__Diaporthe;
	Campylocarpon	black foot disease	3e-06	5.7e-05	1.5e-05	1e-06	0	0	0	0	1.6e-05	0	0	0	k__Fungi;p__Ascomycota;c__Sordariomycetes;o__Hypocreales;f__Nectriaceae;g__Campylocarpon;
	Lasiodiplodia	Botryosphaeria Dieback	0	0	3e-06	7e-06	3e-06	5e-06	1e-06	0	6.1e-05	0	5e-06	0	k__Fungi;p__Ascomycota;c__Dothideomycetes;o__Botryosphaeriales;f__Botryosphaeriaceae;g__Lasiodiplodia;
	Thelonectria	black foot disease	0	0	0	0	8e-06	8e-06	2.8e-05	5.5e-05	9e-06	1e-06	0	0	k__Fungi;p__Ascomycota;c__Sordariomycetes;o__Hypocreales;f__Nectriaceae;g__Thelonectria;
	Spencermartinsia	Botryosphaeria Dieback	0	0	3e-06	0	0	0	0	0	1.6e-05	0	3e-06	0	k__Fungi;p__Ascomycota;c__Dothideomycetes;o__Botryosphaeriales;f__Botryosphaeriaceae;g__Spencermartinsia;
	Botryosphaeria	Botryosphaeria Dieback	0	6e-06	1.9e-05	1.2e-05	1e-05	2.3e-05	2e-06	0	4e-06	3e-06	5e-06	2e-06	k__Fungi;p__Ascomycota;c__Dothideomycetes;o__Botryosphaeriales;f__Botryosphaeriaceae;g__Botryosphaeria;
	Neofusicoccum	Botryosphaeria Dieback	0	0	2e-06	4e-06	0	3e-06	0	0	0	0	0	0	k__Fungi;p__Ascomycota;c__Dothideomycetes;o__Botryosphaeriales;f__Botryosphaeriaceae;g__Neofusicoccum;
	Stereum	ESCA	0	0	0	0	0	0	7e-06	1e-06	0	0	0	0	k__Fungi;p__Basidiomycota;c__Agaricomycetes;o__Russulales;f__Stereaceae;g__Stereum;
	Eutypella	Eutypa Dieback	0	0	2e-06	0	3e-06	0	0	0	1e-06	6e-06	0	0	k__Fungi;p__Ascomycota;c__Sordariomycetes;o__Xylariales;f__Diatrypaceae;g__Eutypella;
	Sphaeropsis	Botryosphaeria Dieback	0	0	0	3e-06	3e-06	0	0	0	1e-06	1e-06	0	0	k__Fungi;p__Ascomycota;c__Dothideomycetes;o__Botryosphaeriales;f__Botryosphaeriaceae;g__Sphaeropsis;
	Dothiorella	Botryosphaeria Dieback	0	0	0	1e-06	0	0	0	0	0	0	0	2e-06	k__Fungi;p__Ascomycota;c__Dothideomycetes;o__Botryosphaeriales;f__Botryosphaeriaceae;g__Dothiorella;
	total	-	0.023724	0.004845	0.003001	0.002488	0.002625	0.003846	0.086353	0.03881	0.023538	0.011454	0.030537	0.009088

## Sheet: Table S8
Table S8. Grapevine trunk disease (GTD)-associated fungi exhibiting significant differences in relative abundance between comparison groups based on ITS amplicon sequencing. Statistical differences were evaluated with Wilcoxon tests.
	Taxa	Taxa_detail	avg(group1)	sd(group1)	avg(group2)	sd(group2)	p.value	q.values
Genus level			avg(AsB.19)	sd(AsB.19)	avg(AsB.20)	sd(AsB.20)
	Ilyonectria	k__Fungi;p__Ascomycota;c__Sordariomycetes;o__Hypocreales;f__Nectriaceae;g__Ilyonectria;	0.000536899	0.000967942	0	0	0.00220086	0.0102789
	Cadophora	k__Fungi;p__Ascomycota;c__Leotiomycetes;o__Helotiales;f__Helotiales_fam_Incertae_sedis;g__Cadophora;	0.000100669	0.000151223	2.58124e-05	8.16261e-05	0.0211792	0.0443369
	Coprinellus	k__Fungi;p__Basidiomycota;c__Agaricomycetes;o__Agaricales;f__Psathyrellaceae;g__Coprinellus;	0.00145582	0.00189659	0.0304148	0.046564	0.00646152	0.0190219
			avg(AsPE.19)	sd(AsPE.19)	avg(AsPE.20)	sd(AsPE.20)
	Dactylonectria	k__Fungi;p__Ascomycota;c__Sordariomycetes;o__Hypocreales;f__Nectriaceae;g__Dactylonectria;	0.000646172	0.00113553	0.0567084	0.192467	0.00101565	0.00600561
	Cadophora	k__Fungi;p__Ascomycota;c__Leotiomycetes;o__Helotiales;f__Helotiales_fam_Incertae_sedis;g__Cadophora;	0.00927097	0.046609	0.000734481	0.00354721	0.000202122	0.00170737
	Coprinellus	k__Fungi;p__Basidiomycota;c__Agaricomycetes;o__Agaricales;f__Psathyrellaceae;g__Coprinellus;	0.000146271	0.000499066	0	0	0.000810522	0.00502398
	Thelonectria	k__Fungi;p__Ascomycota;c__Sordariomycetes;o__Hypocreales;f__Nectriaceae;g__Thelonectria;	0	0	2.8159e-05	8.64244e-05	0.00446555	0.0176034
			avg(AsR.19)	sd(AsR.19)	avg(AsR.20)	sd(AsR.20)
	Dactylonectria	k__Fungi;p__Ascomycota;c__Sordariomycetes;o__Hypocreales;f__Nectriaceae;g__Dactylonectria;	0.00035277	0.000306718	0.0113817	0.0309435	1.52373e-05	2.30598e-05
	Cadophora	k__Fungi;p__Ascomycota;c__Leotiomycetes;o__Helotiales;f__Helotiales_fam_Incertae_sedis;g__Cadophora;	0.000666822	0.000846659	0.00023857	0.00102906	5.3052e-08	1.31506e-07
	Coprinellus	k__Fungi;p__Basidiomycota;c__Agaricomycetes;o__Agaricales;f__Psathyrellaceae;g__Coprinellus;	0.000630684	0.00160377	5.86647e-05	8.87796e-05	0.0167049	0.0120687
	Phaeoacremonium	k__Fungi;p__Ascomycota;c__Sordariomycetes;o__Togniniales;f__Togniniaceae;g__Phaeoacremonium;	5.16249e-06	1.71489e-05	0.000111072	0.000376139	0.0255622	0.0178403
	Neonectria	k__Fungi;p__Ascomycota;c__Sordariomycetes;o__Hypocreales;f__Nectriaceae;g__Neonectria;	0.000303726	0.000349657	0.000163479	0.000392032	0.00601474	0.00527283
			avg(SB.19)	sd(SB.19)	avg(SB.20)	sd(SB.20)
	Dactylonectria	k__Fungi;p__Ascomycota;c__Sordariomycetes;o__Hypocreales;f__Nectriaceae;g__Dactylonectria;	0.000361374	0.000355384	8.60415e-05	0.000242975	0.00753294	0.0200434
	Ilyonectria	k__Fungi;p__Ascomycota;c__Sordariomycetes;o__Hypocreales;f__Nectriaceae;g__Ilyonectria;	0.000740817	0.00108125	0.000230161	0.000528019	0.00329965	0.0103195
	Cadophora	k__Fungi;p__Ascomycota;c__Leotiomycetes;o__Helotiales;f__Helotiales_fam_Incertae_sedis;g__Cadophora;	0.000260706	0.000442165	0	0	0.000272317	0.00195566
			avg(SPE.19)	sd(SPE.19)	avg(SPE.20)	sd(SPE.20)
	Dactylonectria	k__Fungi;p__Ascomycota;c__Sordariomycetes;o__Hypocreales;f__Nectriaceae;g__Dactylonectria;	0.00152026	0.00486128	0.0382437	0.130257	0.00371378	0.00624962
	Ilyonectria	k__Fungi;p__Ascomycota;c__Sordariomycetes;o__Hypocreales;f__Nectriaceae;g__Ilyonectria;	0.00229998	0.00370932	0.000398987	0.000652449	0.0495147	0.0482404
	Cadophora	k__Fungi;p__Ascomycota;c__Leotiomycetes;o__Helotiales;f__Helotiales_fam_Incertae_sedis;g__Cadophora;	0.00084202	0.00226423	5.75249e-05	0.000179609	1.4011e-09	2.3054e-08
	Diaporthe	k__Fungi;p__Ascomycota;c__Sordariomycetes;o__Diaporthales;f__Diaporthaceae;g__Diaporthe;	0.00011037	0.000395511	0	0	8.1601e-05	0.000274639
	Campylocarpon	k__Fungi;p__Ascomycota;c__Sordariomycetes;o__Hypocreales;f__Nectriaceae;g__Campylocarpon;	5.69654e-05	0.000220475	0	0	0.00105711	0.00230784
	Thelonectria	k__Fungi;p__Ascomycota;c__Sordariomycetes;o__Hypocreales;f__Nectriaceae;g__Thelonectria;	0	0	5.45749e-05	0.000128419	7.98371e-05	0.000274639
			avg(SR.19)	sd(SR.19)	avg(SR.20)	sd(SR.20)
	Dactylonectria	k__Fungi;p__Ascomycota;c__Sordariomycetes;o__Hypocreales;f__Nectriaceae;g__Dactylonectria;	0.000519809	0.00097975	0.00745908	0.0143575	3.25628e-06	5.0275e-06
	Cadophora	k__Fungi;p__Ascomycota;c__Leotiomycetes;o__Helotiales;f__Helotiales_fam_Incertae_sedis;g__Cadophora;	0.00041834	0.000712415	4.51718e-05	9.36543e-05	5.1783e-08	1.1193e-07
	Phaeoacremonium	k__Fungi;p__Ascomycota;c__Sordariomycetes;o__Togniniales;f__Togniniaceae;g__Phaeoacremonium;	0	0	0.00182551	0.00892041	0.00427527	0.00262957
	Lasiodiplodia	k__Fungi;p__Ascomycota;c__Dothideomycetes;o__Botryosphaeriales;f__Botryosphaeriaceae;g__Lasiodiplodia;	7.12067e-06	2.05767e-05	0	0	0.0234827	0.0110426
Species level			avg(AsB.19)	sd(AsB.19)	avg(AsB.20)	sd(AsB.20)
	Ilyonectria liriodendri	k__Fungi;p__Ascomycota;c__Sordariomycetes;o__Hypocreales;f__Nectriaceae;g__Ilyonectria;s__Ilyonectria_liriodendri;	0.000536899	0.000967942	0	0	0.00220086	0.0121837
	Cadophora luteo-olivacea	k__Fungi;p__Ascomycota;c__Leotiomycetes;o__Helotiales;f__Helotiales_fam_Incertae_sedis;g__Cadophora;s__Cadophora_luteo-olivacea;	8.25998e-05	0.000148929	0	0	0.00216604	0.0121837
			avg(AsPE.19)	sd(AsPE.19)	avg(AsPE.20)	sd(AsPE.20)
	Dactylonectria torresensis	k__Fungi;p__Ascomycota;c__Sordariomycetes;o__Hypocreales;f__Nectriaceae;g__Dactylonectria;s__Dactylonectria_torresensis;	0.000639288	0.00111576	0.0567013	0.19245	0.00101551	0.00618688
	Ilyonectria liriodendri	k__Fungi;p__Ascomycota;c__Sordariomycetes;o__Hypocreales;f__Nectriaceae;g__Ilyonectria;s__Ilyonectria_liriodendri;	0.0136324	0.0358853	0.0272016	0.140319	0.0140116	0.0473505
	Cadophora luteo-olivacea	k__Fungi;p__Ascomycota;c__Leotiomycetes;o__Helotiales;f__Helotiales_fam_Incertae_sedis;g__Cadophora;s__Cadophora_luteo-olivacea;	0.000251241	0.000656025	3.12878e-05	0.000161554	0.000382107	0.00284972
			avg(AsR.19)	sd(AsR.19)	avg(AsR.20)	sd(AsR.20)
	Dactylonectria torresensis	k__Fungi;p__Ascomycota;c__Sordariomycetes;o__Hypocreales;f__Nectriaceae;g__Dactylonectria;s__Dactylonectria_torresensis;	0.000351049	0.000305913	0.0113723	0.0309241	1.52265e-05	3.91334e-05
	Phaeoacremonium minimum	k__Fungi;p__Ascomycota;c__Sordariomycetes;o__Togniniales;f__Togniniaceae;g__Phaeoacremonium;s__Phaeoacremonium_minimum;	4.30207e-06	1.67192e-05	0.000111072	0.000376139	0.01077	0.0129926
	Cadophora luteo-olivacea	k__Fungi;p__Ascomycota;c__Leotiomycetes;o__Helotiales;f__Helotiales_fam_Incertae_sedis;g__Cadophora;s__Cadophora_luteo-olivacea;	0.000245218	0.000264955	7.82195e-06	1.5113e-05	2.44353e-09	1.38886e-08
			avg(SB.19)	sd(SB.19)	avg(SB.20)	sd(SB.20)
	Dactylonectria torresensis	k__Fungi;p__Ascomycota;c__Sordariomycetes;o__Hypocreales;f__Nectriaceae;g__Dactylonectria;s__Dactylonectria_torresensis;	0.000361374	0.000355384	8.60415e-05	0.000242975	0.00753294	0.0269036
	Ilyonectria liriodendri	k__Fungi;p__Ascomycota;c__Sordariomycetes;o__Hypocreales;f__Nectriaceae;g__Ilyonectria;s__Ilyonectria_liriodendri;	0.000740817	0.00108125	0.000230161	0.000528019	0.00329965	0.0138838
	Cadophora luteo-olivacea	k__Fungi;p__Ascomycota;c__Leotiomycetes;o__Helotiales;f__Helotiales_fam_Incertae_sedis;g__Cadophora;s__Cadophora_luteo-olivacea;	0.000110994	0.000180503	0	0	0.000890754	0.0060183
			avg(SPE.19)	sd(SPE.19)	avg(SPE.20)	sd(SPE.20)
	Dactylonectria torresensis	k__Fungi;p__Ascomycota;c__Sordariomycetes;o__Hypocreales;f__Nectriaceae;g__Dactylonectria;s__Dactylonectria_torresensis;	0.00151759	0.00485678	0.0382422	0.130258	0.00371772	0.00531706
	Ilyonectria liriodendri	k__Fungi;p__Ascomycota;c__Sordariomycetes;o__Hypocreales;f__Nectriaceae;g__Ilyonectria;s__Ilyonectria_liriodendri;	0.00229553	0.0037121	0.000353262	0.000646306	0.00732482	0.00882139
	Cadophora luteo-olivacea	k__Fungi;p__Ascomycota;c__Leotiomycetes;o__Helotiales;f__Helotiales_fam_Incertae_sedis;g__Cadophora;s__Cadophora_luteo-olivacea;	4.53943e-05	0.000105902	4.42499e-06	1.32593e-05	0.00198197	0.0032658
	Campylocarpon fasciculare	k__Fungi;p__Ascomycota;c__Sordariomycetes;o__Hypocreales;f__Nectriaceae;g__Campylocarpon;s__Campylocarpon_fasciculare;	5.69654e-05	0.000220475	0	0	0.00105711	0.00194096
			avg(SR.19)	sd(SR.19)	avg(SR.20)	sd(SR.20)
	Dactylonectria torresensis	k__Fungi;p__Ascomycota;c__Sordariomycetes;o__Hypocreales;f__Nectriaceae;g__Dactylonectria;s__Dactylonectria_torresensis;	0.000518029	0.000977518	0.00744976	0.0143356	3.25628e-06	9.38642e-06
	Phaeoacremonium minimum	k__Fungi;p__Ascomycota;c__Sordariomycetes;o__Togniniales;f__Togniniaceae;g__Phaeoacremonium;s__Phaeoacremonium_minimum;	0	0	0.00182265	0.00892101	0.0230182	0.0205368
	Cadophora luteo-olivacea	k__Fungi;p__Ascomycota;c__Leotiomycetes;o__Helotiales;f__Helotiales_fam_Incertae_sedis;g__Cadophora;s__Cadophora_luteo-olivacea;	0.000131732	0.000167475	1.86423e-05	4.47558e-05	1.41804e-07	5.58913e-07
	Lasiodiplodia citricola	k__Fungi;p__Ascomycota;c__Dothideomycetes;o__Botryosphaeriales;f__Botryosphaeriaceae;g__Lasiodiplodia;s__Lasiodiplodia_citricola;	7.12067e-06	2.05767e-05	0	0	0.0234827	0.0205368

## Sheet: Table S9
Table S9. Disease index values for grapevines inoculated with isolates in this study.
Treatment	Disease index (%)
Control	10
Dactylonectria macrodidyma JZB3310008	25
Fusarium sp. JZB3110090	41.67
Fusarium sp. JZB3110089	50
Fusarium sp. JZB3110102	25
Fusarium sp. JZB3110103	50
Fusarium sp. JZB3110180	58.33
Fusarium sp. JZB3110090 + D. macrodidyma JZB3310008	83.33
Fusarium sp. JZB3110089 + D. macrodidyma JZB3310008	66.67
Fusarium sp. JZB3110102 + D. macrodidyma JZB3310008	25
Fusarium sp. JZB3110103 + D. macrodidyma JZB3310008	50
Fusarium sp. JZB3110180 + D. macrodidyma JZB3310008	66.67
